# Supplementary material for: SRF modulates seizure occurrence, activity induced gene transcription and hippocampal circuit reorganization in the mouse pilocarpine epilepsy model
Source: Mol Brain. 2017 Jul 17;10:30. doi: 10.1186/s13041-017-0310-2 (PMC5513048; doi:10.1186/s13041-017-0310-2)
Supplement: Supplementary file 1 — Excel sheet including all microarray data. (XLSX 44537 kb) [file 13041_2017_310_MOESM1_ESM.xlsx]

## Sheet: Fig2 SE raw RMA
	SRF mutant Control 1	SRF mutant Control 2	SRF mutant Control 3	SRF mutant SE 1	SRF mutant SE 2	SRF mutant no SE 1	SRF mutant no SE 2	SRF mutant no SE 3	WT control 1	WT control 2	WT control 3	WT SE 1	WT SE 2	WT SE 3
PROBEID	SRF-KO-Kontr-1.CEL	SRF-KO-Kontr-2.CEL	SRF-KO-Kontr-3.CEL	SRF-KO-SE_1.CEL	SRF-KO-SE_2.CEL	SRF-KO-Treat-1.CEL	SRF-KO-Treat-2.CEL	SRF-KO-Treat-3.CEL	SRF-wt-Kontr-1.CEL	SRF-wt-Kontr-2.CEL	SRF-wt-Kontr-3.CEL	SRF-wt-Treat-1.CEL	SRF-wt-Treat-2.CEL	SRF-wt-Treat-3.CEL
NM_001001130_at	5.83628	5.74246	5.58142	5.99163	5.54748	5.53226	5.56475	5.53747	5.38114	5.63731	5.90575	5.2612	5.4254	5.20943
NM_001001144_at	10.5573	10.5723	10.4835	10.3207	10.1787	10.4281	10.5015	10.5145	10.4971	10.5133	10.5066	10.6077	10.6027	10.5648
NM_001001152_at	9.00803	8.91163	8.91155	9.01159	8.65002	8.90329	8.85713	8.61054	8.84604	9.01644	8.85812	8.73326	8.56637	8.63885
NM_001001160_at	9.60525	9.69562	9.55982	8.55572	8.63055	9.62065	9.52857	9.60233	9.69661	9.53037	9.57614	9.60368	9.66178	9.59559
NM_001001176_at	11.6206	11.5072	11.6908	10.6798	10.54	11.562	11.5915	11.4576	11.5423	11.5832	11.625	11.3701	11.3363	11.4382
NM_001001177_at	6.01048	6.30197	5.91056	5.9086	6.43811	5.9635	5.94817	6.06403	6.07749	6.03888	6.08808	6.40611	6.35742	6.44445
NM_001001178_at	7.89122	7.71417	7.79888	8.40349	8.20172	7.97596	7.85635	7.60619	7.64209	7.69017	7.6747	7.70021	7.68081	7.64773
NM_001001179_at	5.37495	5.38814	5.64461	5.35573	5.37612	5.5727	5.50526	5.45876	5.63335	5.48602	5.46116	5.51071	5.44395	5.46181
NM_001001180_at	9.06569	8.45784	8.55286	7.78521	8.01385	8.79714	8.91738	8.72121	8.48529	8.65381	8.67027	8.35261	7.75337	7.94987
NM_001001181_at	11.1472	11.1869	11.3366	10.8098	10.7252	11.0897	11.0863	11.187	11.2786	11.3525	11.2787	11.3328	11.3234	11.3906
NM_001001182_at	8.273	8.13342	8.17677	8.69461	8.67875	8.35552	8.38553	8.27663	8.10782	8.23481	8.21586	8.35804	8.15648	8.26962
NM_001001183_at	7.42099	7.42228	7.40448	8.31945	7.94575	7.21127	7.27093	7.52119	7.56412	7.41615	7.08686	7.00977	7.19401	7.12024
NM_001001184_at	6.91939	6.80298	6.76575	6.31781	6.8346	6.76278	6.74531	6.86746	6.73932	6.74439	6.84506	6.79195	6.76986	6.85121
NM_001001185_at	6.51325	6.40765	6.50429	6.44886	6.46574	6.46755	6.3903	6.4683	6.56403	6.49567	6.53885	6.51168	6.55716	6.50179
NM_001001186_at	5.41136	5.23596	5.6431	5.38278	5.39755	5.55704	5.65362	5.39637	5.62421	5.3637	5.60996	5.40174	5.25689	5.39611
NM_001001187_at	8.35951	8.27603	8.31282	8.37067	8.14467	8.30849	8.23453	8.12416	8.18297	8.38513	8.24192	8.01341	7.77775	7.95886
NM_001001295_at	8.93494	8.83931	8.94566	8.6461	8.60485	8.97893	8.91151	8.81092	8.94831	9.00023	8.94273	8.90356	8.66607	8.66663
NM_001001297_at	8.39303	8.40775	8.36968	8.14864	8.09005	8.44417	8.38092	8.38985	8.50229	8.46164	8.41389	8.30934	8.28425	8.29253
NM_001001309_at	8.32722	8.33493	7.85181	8.54382	8.39978	7.73647	7.92632	7.99066	7.82443	8.07995	7.95079	8.27404	8.14021	8.1585
NM_001001320_at	6.68609	6.667	6.91588	6.81637	7.03238	6.832	6.77283	6.96543	6.85383	6.9321	6.97726	6.719	6.88035	6.78786
NM_001001321_at	5.08383	5.15588	5.12643	4.89886	5.0992	4.96269	5.00055	4.98733	5.11133	5.09729	5.12136	5.08183	5.29577	5.04393
NM_001001322_at	5.84969	5.9731	6.02957	6.14397	6.2293	6.15153	5.89654	6.16442	5.95468	6.05513	5.95896	6.02633	6.04371	5.99344
NM_001001326_at	8.09266	8.21165	8.13063	7.77352	7.7462	7.97807	8.19921	7.98319	8.22621	8.17516	8.17604	8.12513	8.32419	8.25078
NM_001001332_at	5.19914	5.19514	5.18145	5.54445	5.68354	5.34951	5.31611	5.14778	5.21732	5.08669	5.11117	5.1016	5.10688	5.26633
NM_001001333_at	8.37727	8.36198	8.4095	6.95218	7.86998	7.9567	7.98855	8.1702	8.26138	8.22162	8.18149	8.33624	8.30984	8.48389
NM_001001334_at	5.9104	5.9257	5.73469	5.87147	5.90197	5.88144	5.84109	5.83985	5.81758	5.85021	5.79974	5.93404	5.78716	5.96076
NM_001001335_at	7.66898	7.58915	7.80994	7.34006	7.63235	7.53702	7.49664	7.38869	7.72635	7.81036	7.65253	7.45111	7.30673	7.36892
NM_001001444_at	5.35565	5.35443	5.427	5.3492	5.50478	5.39772	5.33041	5.52171	5.3864	5.41834	5.36736	5.2532	5.43186	5.42262
NM_001001445_at	5.45816	5.37437	5.38708	5.47154	5.54211	5.42996	5.37215	5.45543	5.5305	5.3648	5.39462	5.38789	5.44184	5.39432
NM_001001446_at	5.14542	5.15512	5.1246	5.19238	5.19854	5.17949	5.06918	5.31894	5.17848	5.09207	5.22226	5.09384	5.11036	5.19889
NM_001001447_at	8.02819	8.1611	8.24692	8.25706	8.20552	8.03048	8.00941	8.07105	8.10925	8.36852	7.98909	7.72542	7.63417	7.66227
NM_001001449_at	6.32778	6.30978	6.30341	6.4559	6.30377	6.38784	6.32525	6.39995	6.33403	6.24611	6.34508	6.24964	6.28175	6.29563
NM_001001450_at	4.91079	4.92342	5.01555	4.86766	5.45091	4.8569	5.03348	4.98794	4.99666	4.86642	4.8243	4.89153	5.13537	4.72706
NM_001001451_at	5.4209	5.39325	5.3888	5.52395	5.62123	5.40026	5.32152	5.49094	5.29367	5.60043	5.3861	5.33987	5.44207	5.33233
NM_001001452_at	4.65315	4.63312	4.66724	4.58619	4.81257	4.6115	4.66572	4.63072	4.58332	4.61637	4.73504	4.9715	4.63579	4.61484
NM_001001453_at	5.07203	5.02289	5.03414	5.31061	5.28333	5.09476	4.97459	5.07411	4.88401	4.99964	5.07121	5.03615	5.03278	5.03352
NM_001001454_at	12.1608	12.2464	12.1767	11.962	11.951	12.2487	12.2032	12.2225	12.2096	12.1656	12.0773	12.1707	12.0973	12.111
NM_001001488_at	5.63746	5.66984	5.75222	5.70664	5.82473	5.70489	5.67584	5.93211	5.68735	5.76607	5.7564	5.6036	5.80024	5.87243
NM_001001489_at	5.93827	5.89514	6.16129	6.15913	6.32395	5.95964	6.04007	6.24126	6.1205	6.14391	6.19114	6.0664	6.19393	6.22096
NM_001001490_at	5.02117	5.01568	4.98408	5.18674	5.02524	4.99703	4.97618	5.09075	4.91951	4.98193	4.99406	5.00084	5.06816	4.98408
NM_001001491_at	8.93531	8.79801	9.01661	9.73333	9.72747	9.15471	9.32365	9.30605	8.92622	8.87837	8.77574	9.61877	9.56772	9.79093
NM_001001492_at	5.06315	5.17747	5.28305	5.52114	5.92564	5.13815	5.13946	5.15882	5.11992	5.15111	5.1061	5.19583	5.20829	5.0967
NM_001001493_at	11.1418	11.141	11.1563	11.5505	11.3318	11.1075	11.1301	11.0796	11.1225	11.1058	11.1849	11.0112	11.3135	10.9944
NM_001001495_at	4.77298	4.85428	4.78148	4.90894	4.90247	4.83321	4.82392	4.83726	4.83088	4.89147	4.91477	4.77853	4.80177	4.70579
NM_001001496_at	5.76646	5.72483	5.84857	5.94498	6.00059	5.84313	5.74372	5.80465	5.76832	5.6656	5.76817	5.88459	5.80985	5.7786
NM_001001559_at	5.96163	5.87657	5.63673	8.72168	9.57306	5.6885	6.01549	6.00299	6.31131	5.64482	5.98626	5.98362	6.08795	5.78697
NM_001001565_at	10.1378	10.361	10.0888	9.34327	9.49272	10.0945	10.1229	10.1002	10.1522	10.1055	10.1757	10.2343	10.2268	10.1586
NM_001001566_at	10.337	10.6125	10.343	9.39386	9.65185	10.3326	10.336	10.3363	10.3957	10.3356	10.4171	10.4446	10.4615	10.3929
NM_001001602_at	9.66295	9.70001	9.62689	9.84874	9.83808	9.57452	9.58052	9.59679	9.67512	9.63898	9.60972	9.50988	9.54549	9.52443
NM_001001650_at	5.6413	5.4624	5.58372	5.8081	5.7682	5.54524	5.47213	5.52663	5.45681	5.39888	5.49842	5.47652	5.56881	5.51783
NM_001001714_at	6.53258	6.61488	6.70021	6.97353	6.81913	6.72504	6.66182	6.79491	6.49429	6.88886	6.67964	6.46332	6.68995	6.61404
NM_001001735_at	10.8021	10.7568	10.8094	10.613	10.33	10.8724	10.8695	10.9323	10.7417	10.8289	10.701	10.6606	10.6125	10.7195
NM_001001738_at	6.4649	6.71978	6.65131	7.02665	6.99865	6.83277	6.64829	6.89193	6.67177	6.70501	6.93278	7.184	7.18263	7.15104
NM_001001792_at	8.49583	8.67278	8.59209	7.89943	8.70594	8.30455	8.32035	8.37736	8.68219	8.66301	8.61979	8.5525	8.70329	8.56668
NM_001001796_at	6.48856	6.65533	6.71918	6.82794	6.78506	6.56182	6.49417	6.6942	6.6814	6.77841	6.71878	6.64036	6.66792	6.614
NM_001001798_at	7.38543	7.40847	7.14303	7.61671	7.75386	7.34291	7.48791	7.34047	7.17958	7.30007	7.29387	7.69474	7.42417	7.48113
NM_001001803_at	4.65636	4.65006	4.56993	4.45004	4.47991	4.61984	4.57655	4.56993	4.5676	4.53857	4.58424	4.61036	4.65608	4.63212
NM_001001804_at	9.76959	9.70011	9.9504	9.88553	10.2177	9.76729	9.64045	9.66756	9.88001	9.81458	9.87078	9.89099	9.81098	9.8958
NM_001001805_at	4.63663	4.79861	4.87387	4.704	4.96904	4.77816	4.82345	4.81519	4.83966	4.8886	4.8918	4.98282	4.95536	4.82846
NM_001001806_at	9.12748	9.25583	9.05915	10.3086	10.371	9.51988	9.61502	9.60771	9.29284	9.04544	9.21083	9.91534	10.0408	9.94483
NM_001001807_at	5.79066	5.96708	5.82911	5.67864	5.54199	5.84664	5.76669	6.15299	6.00589	5.92852	5.90461	5.82293	6.04779	5.84669
NM_001001808_at	5.55308	5.55112	5.45538	5.51543	5.61194	5.49082	5.49146	5.55164	5.43445	5.46191	5.55453	5.67518	5.89112	5.5108
NM_001001809_at	4.46708	4.52993	4.45095	4.45438	4.64228	4.48462	4.39564	4.46892	4.61535	4.63735	4.58345	4.42586	4.36541	4.41761
NM_001001810_at	4.67462	4.68066	4.66547	4.82184	4.74062	4.776	4.57948	4.68066	4.60108	4.73078	4.75354	4.64352	4.57848	4.62856
NM_001001880_at	10.3795	10.3411	10.3791	9.58617	9.39376	10.2631	10.3038	10.3522	10.4162	10.4368	10.31	10.3462	10.3069	10.3971
NM_001001881_at	8.80567	8.85122	8.80268	9.01847	8.83988	8.72606	8.7063	8.84304	8.84043	8.81451	8.9134	8.80018	8.80933	8.78867
NM_001001882_at	7.78796	7.78976	7.5713	7.37884	7.06144	7.48929	7.48813	7.68303	7.53612	7.58668	7.50766	7.57309	7.59692	7.49394
NM_001001883_at	9.33407	9.22591	9.4496	8.13171	8.53578	9.09111	9.104	9.30418	9.31537	9.14024	9.02156	9.27194	9.00567	9.10875
NM_001001884_at	8.56969	8.84293	8.60182	8.68236	8.5804	8.55059	8.58922	8.81705	8.80402	8.71136	8.80258	8.77933	8.90836	8.77374
NM_001001885_at	9.79551	9.9673	9.89574	9.26151	9.61569	9.75787	9.71623	9.88826	10.0416	9.86265	9.87374	9.77855	9.90098	9.88307
NM_001001892_at	8.66127	8.75047	8.96518	8.80104	8.77473	8.52877	8.63241	8.68751	9.0982	8.80861	9.04044	8.83965	8.7713	8.76986
NM_001001932_at	8.82795	8.31559	8.4314	9.45762	9.27799	8.93984	8.8766	8.66312	8.41173	8.48088	8.60775	8.60987	8.65438	8.4769
NM_001001979_at	8.96116	9.08812	8.73936	9.31702	8.62241	8.98604	9.02013	9.08807	8.85993	8.88138	8.78018	9.14835	9.03704	9.16029
NM_001001980_at	9.27956	9.31063	9.24512	9.84467	9.49304	9.30506	9.30738	9.26449	9.12184	9.1773	9.24777	9.34168	9.25621	9.25921
NM_001001981_at	8.07086	8.1054	8.45472	9.39025	9.93705	8.37735	8.37537	8.29874	8.12248	8.07544	8.03484	9.1164	9.32247	9.29608
NM_001001982_at	7.69046	7.75671	7.6631	7.50786	7.76332	7.58477	7.62685	7.75983	7.58631	7.58429	7.62124	7.3786	7.5221	7.54539
NM_001001983_at	11.8423	11.8569	11.7808	11.3763	11.3025	11.8368	11.7592	11.8161	11.7738	11.7813	11.7559	11.8332	11.8232	11.7984
NM_001001984_at	9.78595	9.82148	9.8408	9.66963	9.89754	9.88487	9.85079	9.82696	9.75761	9.84199	9.79684	9.83467	9.92422	9.91632
NM_001001985_at	10.6248	10.8373	10.6937	10.4032	10.4413	10.5408	10.5444	10.6774	10.7441	10.5879	10.7248	10.5267	10.6137	10.6088
NM_001001986_at	9.98049	10.1486	9.98559	9.83919	9.99174	10.1352	10.0219	10.1169	10.1695	10.0772	10.128	10.1409	10.3189	10.2103
NM_001001999_at	8.94761	9.15897	9.01505	8.69931	8.65627	9.12562	9.09075	9.15284	9.26822	9.25878	9.13194	9.09788	9.16842	9.12801
NM_001002004_at	11.5334	11.6077	11.5449	11.7616	11.6141	11.5518	11.5467	11.5617	11.5129	11.5488	11.5594	11.5548	11.5519	11.4897
NM_001002005_at	10.454	10.4518	10.5778	9.91582	9.97493	10.3916	10.4129	10.4701	10.4992	10.4407	10.4849	10.3988	10.4636	10.511
NM_001002008_at	8.53742	8.35013	8.27148	8.57546	8.66933	8.96634	9.0848	8.84828	8.18554	8.2678	8.35735	9.87138	9.41543	9.70275
NM_001002011_at	8.03963	8.11557	8.02152	8.05821	8.20248	8.09197	8.07124	8.1405	8.0682	7.96521	7.977	8.23619	8.03604	8.21081
NM_001002012_at	9.97668	10.1666	10.0354	9.39782	10.1104	9.94503	9.88805	9.9218	10.1752	10.1752	10.2109	10.1261	10.3259	10.1338
NM_001002238_at	5.19446	5.21109	5.14024	5.30702	5.50029	5.23187	5.25765	5.17504	5.25899	5.28979	5.22843	5.2574	5.33688	5.21888
NM_001002239_at	6.32718	5.55863	4.6141	5.46431	5.59987	5.35139	5.52084	6.14098	5.88068	6.23867	5.80178	5.55436	6.63679	5.69273
NM_001002240_at	5.20884	5.20132	5.13065	5.31915	5.50415	5.22769	5.25791	5.1505	5.26316	5.28228	5.21111	5.2552	5.3378	5.21461
NM_001002241_at	5.18377	5.19817	5.13047	5.31138	5.51296	5.20939	5.25315	5.1621	5.25171	5.27241	5.21493	5.24365	5.34898	5.19699
NM_001002267_at	9.22958	9.34754	9.07155	8.36652	8.64069	9.16425	8.95713	9.15963	9.19151	9.0456	9.1711	9.07784	9.07562	9.05312
NM_001002268_at	6.58374	6.2661	6.49854	6.49772	6.81935	6.56417	6.57202	6.38249	6.56461	6.57861	6.50447	6.60455	6.15353	6.29122
NM_001002272_at	10.0666	10.005	9.98186	9.97765	9.94906	10.1399	10.2252	10.0677	9.86427	10.0196	10.0187	10.1003	10.0303	10.0608
NM_001002764_at	9.17832	9.08431	9.16006	8.55013	8.66286	9.28755	9.45527	9.343	9.06919	9.02856	8.9062	9.29082	9.33798	9.38069
NM_001002786_at	6.54186	6.59046	6.56989	6.58455	6.5223	6.57698	6.49442	6.74642	6.4963	6.64174	6.69318	6.3566	6.66344	6.50475
NM_001002787_at	5.10916	5.12869	5.27561	5.3998	4.7982	5.39692	5.23869	5.25304	5.25993	5.33402	5.08295	5.03193	5.21705	5.28288
NM_001002791_at	4.73806	4.74631	4.87938	4.77529	4.98946	4.83209	4.69853	4.86425	4.87736	4.94087	4.75837	4.80577	4.92053	4.85641
NM_001002842_at	5.45587	5.42967	5.38459	5.39715	5.21538	5.54113	5.53457	5.66991	5.50659	5.46253	5.44986	5.42678	5.4274	5.51561
NM_001002846_at	7.59474	7.58904	7.60565	6.83626	6.85223	7.52813	7.46474	7.39717	7.46543	7.51136	7.40967	7.45062	7.13959	7.21283
NM_001002894_at	4.55391	4.5797	4.60567	4.64957	5.07696	4.62596	4.63944	4.67595	4.64577	4.67863	4.65293	4.61063	4.59592	4.6474
NM_001002895_at	9.19826	9.46656	9.68496	8.74754	8.78011	9.1537	8.82645	8.9572	9.53777	9.40047	9.39904	9.40354	9.18405	8.98379
NM_001002896_at	6.25727	6.15837	6.21157	6.77601	7.13846	6.08783	6.18333	6.43942	6.34512	6.18221	6.1321	6.13994	6.2286	6.20874
NM_001002897_at	6.87724	6.85573	6.94021	7.12775	7.38183	7.07677	6.69344	7.09353	6.87817	6.96223	6.90742	6.80476	6.79437	6.74541
NM_001002898_at	8.1741	8.04504	8.11655	8.38788	8.01537	8.25359	8.18559	8.19388	8.10764	8.21745	8.15711	7.91276	7.95782	8.10234
NM_001002900_at	4.57798	4.6832	4.49893	4.68843	4.8212	4.70622	4.69062	4.76435	4.59844	4.72694	4.51455	4.51795	4.78923	4.68311
NM_001002927_at	9.6297	9.76657	10.1831	9.22202	9.6257	10.5863	9.8575	9.74521	10.1551	10.0281	10.0904	10.475	10.4533	10.3135
NM_001002929_at	8.77163	8.83476	8.67439	8.171	8.1959	8.70716	8.75121	8.71665	8.78147	8.70264	8.79472	8.69941	8.73493	8.63344
NM_001003393_at	4.86968	4.76166	4.74876	4.83651	4.83908	4.77575	4.75496	4.81963	4.78477	4.8383	4.82923	4.81372	5.00738	4.8612
NM_001003405_at	5.80498	5.66972	5.72452	5.76761	5.56793	5.66213	5.69468	5.64808	5.69527	5.7551	5.70933	5.69755	5.76251	5.7049
NM_001003664_at	5.56148	5.49095	5.48684	5.55544	5.38404	5.70349	5.3513	5.56961	5.53333	5.48713	5.54953	5.56756	5.49907	5.62466
NM_001003666_at	7.07529	7.02808	7.24975	6.74789	6.82129	7.03814	7.00739	7.14373	7.03914	7.0503	6.98873	6.78878	6.63655	6.88241
NM_001003667_at	7.67129	7.3951	7.88535	7.43182	7.68976	7.83783	7.56547	7.60157	7.80615	7.72705	7.76718	7.78843	7.59644	7.50234
NM_001003668_at	6.05404	6.21009	6.06289	6.52438	6.3603	6.34118	6.17694	6.58038	6.37646	6.36948	6.23234	6.16485	6.55953	6.27311
NM_001003670_at	5.2524	5.32251	5.24482	5.2092	5.5621	5.27263	5.21186	5.21044	5.18413	5.20784	5.30067	5.12729	5.37833	5.14024
NM_001003671_at	10.513	10.4937	10.4734	9.61366	9.7561	10.4594	10.4096	10.4353	10.4463	10.4569	10.5288	10.4872	10.4378	10.492
NM_001003672_at	11.0072	11.0004	10.9544	10.11	10.27	11.0122	11.0065	10.9376	10.9595	10.9573	11.0265	10.9708	10.9466	11.0094
NM_001003685_at	6.64284	6.79574	6.72996	6.80588	7.09602	6.68761	6.69854	6.79806	6.75672	6.80678	6.83899	6.64182	6.8167	6.6274
NM_001003717_at	9.86366	9.76848	9.90346	9.88476	9.95984	10.0021	9.94214	9.76611	9.71907	9.85401	9.75292	9.91333	9.86312	9.93757
NM_001003719_at	10.7988	10.69	10.6343	10.6296	10.22	10.839	10.8644	10.7148	10.4524	10.6425	10.59	10.7124	10.6808	10.7195
NM_001003815_at	11.7763	11.7872	11.7853	12.1541	11.8941	11.8854	11.7933	11.7988	11.8114	11.8011	11.6711	11.6678	11.7365	11.7565
NM_001003817_at	6.58335	6.61262	6.68437	6.74073	6.8032	6.64182	6.54229	6.71306	6.58694	6.60355	6.71221	6.47066	6.51574	6.37951
NM_001003824_at	11.9159	11.8566	11.8162	11.7039	11.5241	11.9363	11.9737	11.8852	11.7293	11.8265	11.8341	11.7509	11.835	11.7869
NM_001003825_at	11.9162	11.8808	11.8091	11.7068	11.5137	11.934	11.9635	11.8795	11.7197	11.8171	11.8289	11.7425	11.8235	11.7859
NM_001003829_at	8.4257	8.67942	8.35289	7.68866	7.84677	8.35651	8.37408	8.5023	8.52083	8.48292	8.45823	8.28821	8.40442	8.37262
NM_001003893_at	5.39759	5.53145	5.49205	5.65169	5.77833	5.41733	5.33297	5.47268	5.39565	5.39066	5.49898	5.38758	5.45491	5.32603
NM_001003898_at	8.08803	7.8489	7.89037	9.41695	8.42633	8.08962	8.09627	7.87287	7.6688	7.83393	7.84441	7.93528	7.89246	7.94172
NM_001003899_at	8.08803	7.8489	7.89037	9.41695	8.42633	8.08962	8.09627	7.87287	7.6688	7.83393	7.84441	7.93528	7.89246	7.94172
NM_001003908_at	12.4735	12.3838	12.3341	12.3116	12.2597	12.5828	12.5836	12.5427	12.1855	12.2873	12.2206	12.5078	12.4486	12.5058
NM_001003909_at	10.2087	10.1826	10.198	10.2041	10.2595	10.194	10.2007	10.162	10.199	10.1882	10.2274	10.1298	10.1621	10.0676
NM_001003910_at	5.60393	5.66019	5.74212	5.97048	5.97619	5.69619	5.576	5.70327	5.68777	5.66264	5.66108	5.59653	5.65029	5.54573
NM_001003911_at	6.45296	6.66181	6.68405	6.69528	7.00124	6.76309	6.72123	6.83622	6.58234	6.80739	6.69822	6.49342	6.68793	6.61652
NM_001003912_at	10.3945	10.3704	10.28	9.60833	9.65038	10.2824	10.2998	10.3121	10.2558	10.2427	10.2418	10.294	10.273	10.251
NM_001003913_at	9.34572	9.43771	9.41321	9.49233	9.03497	9.49487	9.43637	9.45204	9.40332	9.47324	9.42118	9.5939	9.50668	9.50677
NM_001003915_at	5.11815	5.11664	5.17065	5.16378	5.19095	5.144	5.10173	5.1514	5.14895	5.19761	5.14365	5.20444	5.17279	5.14713
NM_001003916_at	10.6851	10.5982	10.7221	9.67544	9.74799	10.5259	10.536	10.4819	10.6813	10.6913	10.6848	10.5673	10.4569	10.4942
NM_001003917_at	11.1679	11.1987	11.1164	9.93416	10.2546	11.1633	11.1367	11.1819	11.14	11.1688	11.163	11.0893	11.0792	11.0805
NM_001003918_at	11.0494	10.8475	10.7796	10.8339	10.3212	11.0071	11.0171	10.878	10.711	10.765	10.7324	10.8374	10.7876	10.801
NM_001003919_at	6.10088	6.1998	6.08029	6.47028	6.22806	6.15772	6.10743	6.25497	6.21051	6.19579	6.23197	6.01557	6.10531	6.26935
NM_001003920_at	12.0509	12.1108	12.0681	12.3666	12.2305	12.058	12.0132	12.0724	12.1361	12.0432	12.1085	12.1179	12.0937	12.1223
NM_001003933_at	13.7064	13.6283	13.708	13.2313	13.1249	13.6759	13.6827	13.6051	13.6414	13.665	13.6342	13.646	13.6011	13.6631
NM_001003934_at	13.6574	13.5732	13.6616	13.183	13.0519	13.6203	13.6288	13.5493	13.5902	13.6318	13.5895	13.5953	13.546	13.6171
NM_001003939_at	4.99412	4.97271	5.07642	5.16644	5.19099	5.02365	4.97339	5.0296	4.97922	4.99181	5.03726	4.93599	4.85466	4.93507
NM_001003947_at	8.25007	8.08199	8.31114	6.88386	7.37558	8.11078	8.09081	7.97836	8.38324	8.37968	8.36232	8.35586	8.22008	8.30947
NM_001003948_at	8.19762	8.28614	8.2457	8.03121	8.17783	8.27451	8.26049	8.1105	8.43542	8.30162	8.38016	8.15158	8.30471	8.35849
NM_001003949_at	11.3363	11.3833	11.2321	10.7499	10.6104	11.2039	11.1736	11.2702	11.2415	11.2826	11.2127	11.2223	11.1351	11.2234
NM_001003950_at	9.60134	9.76584	9.66596	10.4015	10.2304	9.90441	9.88426	9.83171	9.65806	9.77533	9.76705	9.77456	9.95849	9.8017
NM_001003951_at	5.64377	5.71592	5.69657	5.7807	5.76082	5.69771	5.57746	5.7256	5.72857	5.74534	5.70254	5.68302	5.6747	5.57865
NM_001003952_at	4.1957	4.22414	4.21816	4.31643	4.32861	4.2515	4.2103	4.20484	4.2032	4.23377	4.30688	4.19024	4.23056	4.27372
NM_001003953_at	8.34286	8.43481	8.27609	8.4176	8.42311	8.29817	8.32767	8.30032	8.36224	8.37993	8.44938	8.24241	8.48991	8.34743
NM_001003955_at	9.32362	9.26279	9.22713	8.45397	8.60656	9.16613	9.1518	9.11698	9.20597	9.19405	9.20053	9.21091	9.20519	9.1809
NM_001003960_at	5.61943	5.58235	5.61949	5.76841	6.11692	5.69421	5.6294	5.72786	5.63947	5.69512	5.67963	5.51576	5.76324	5.62618
NM_001003961_at	5.60233	5.63299	5.66604	5.78058	6.13177	5.70464	5.62999	5.73967	5.6322	5.64649	5.71243	5.56452	5.77765	5.63878
NM_001003963_at	5.60233	5.63299	5.66604	5.78058	6.13177	5.70464	5.62999	5.73967	5.6322	5.64649	5.71243	5.56452	5.77765	5.63878
NM_001003971_at	8.66521	8.59606	8.66008	8.35124	8.15308	8.48425	8.51963	8.26232	8.51634	8.57745	8.50161	8.46716	8.27375	8.36891
NM_001003972_at	9.2627	9.25535	9.28691	8.6463	8.31661	9.15153	9.13827	9.0352	9.1249	9.2453	9.11615	9.09433	8.9848	9.05065
NM_001003973_at	9.06043	9.05486	9.15337	8.50116	8.17674	8.92521	9.03943	8.81329	8.96706	8.98398	8.92392	8.8921	8.78853	8.85638
NM_001004025_at	4.62283	4.64102	4.63766	4.74851	4.86709	4.65898	4.58052	4.62937	4.60597	4.67624	4.49669	4.67699	4.70012	4.61636
NM_001004061_at	5.08134	5.05829	5.07189	5.06609	4.9022	5.09585	5.01008	5.08305	5.27421	5.15115	5.11527	5.06501	5.20924	5.13922
NM_001004062_at	10.9062	11.0827	10.9943	11.4882	11.5239	11.2838	11.222	11.2172	11.1053	11.1217	11.1584	11.0566	11.2463	11.0524
NM_001004066_at	8.71001	8.93385	8.52821	8.39059	8.61236	8.62068	8.75597	8.51776	8.81766	8.68991	8.71032	8.43111	8.24559	8.1157
NM_001004139_at	6.85146	6.73384	6.8013	6.81832	6.72138	6.84427	6.86533	6.88567	6.7084	6.74002	6.80439	6.77589	6.63578	6.62484
NM_001004140_at	5.48924	5.61039	5.53276	5.61282	5.9375	5.61443	5.59271	5.6056	5.74162	5.59026	5.62032	5.48097	5.77314	5.50536
NM_001004141_at	4.93341	4.81788	4.88351	5.03213	5.15014	4.9114	4.93154	4.81465	4.90526	4.92488	4.90914	4.89721	5.01203	4.83261
NM_001004142_at	5.05076	5.2093	5.3229	5.033	5.22976	5.23078	5.19704	5.26303	5.2613	5.24392	5.13494	5.17504	5.20827	5.25897
NM_001004143_at	12.2718	12.3285	12.1761	12.0631	12.1644	12.1829	12.2098	12.1569	12.1943	12.2099	12.2142	12.2423	12.2357	12.2242
NM_001004144_at	12.5495	12.6455	12.506	12.4645	12.1207	12.5688	12.5434	12.6244	12.5066	12.507	12.4748	12.4277	12.5195	12.5131
NM_001004145_at	4.68569	4.87645	4.89072	4.55225	4.93544	4.94682	4.66974	4.79948	4.81891	4.77537	4.81887	4.79413	4.79268	4.81838
NM_001004147_at	9.58186	9.74065	9.7006	9.54036	9.37531	9.62878	9.55495	9.6835	9.62845	9.7421	9.75229	9.54298	9.695	9.66541
NM_001004148_at	8.12218	7.86229	8.19082	8.13999	8.39798	7.93769	7.68868	7.82685	8.28357	8.04804	8.13371	8.2893	8.07957	8.08567
NM_001004149_at	7.13049	7.18234	7.56586	7.12077	6.89173	6.97632	6.81273	7.22686	7.3331	7.20167	7.1067	6.80064	6.99045	6.79692
NM_001004150_at	7.0619	6.78434	7.00978	6.86819	7.00453	6.8256	6.91625	6.86507	6.94585	6.81091	6.82264	6.50277	6.47096	6.62723
NM_001004151_at	7.17994	6.67181	7.17356	6.54187	7.17552	7.42935	7.49747	7.4184	7.00446	6.89652	6.80846	6.63111	6.80927	6.70214
NM_001004152_at	4.38596	4.32923	4.24369	4.40299	4.30289	4.26973	4.31355	4.19863	4.24417	4.29644	4.34614	4.22653	4.25804	4.28355
NM_001004153_at	5.37606	5.3197	5.45081	5.58255	5.65441	5.38598	5.37026	5.507	5.4307	5.39272	5.39566	5.27039	5.21825	5.34283
NM_001004154_at	10.6237	10.4278	10.6068	9.81128	9.82683	10.6156	10.5989	10.4724	10.4897	10.678	10.6558	10.5108	10.4327	10.6028
NM_001004155_at	5.9778	5.97946	5.84741	5.77712	6.15584	5.85972	5.91367	6.00732	6.15338	5.90358	5.97342	5.917	6.0027	5.95762
NM_001004156_at	10.381	10.6118	10.186	9.86651	9.79323	10.3113	10.3893	10.44	10.2004	10.2878	10.2711	10.4012	10.4115	10.3473
NM_001004157_at	6.76774	6.61928	6.6844	6.71573	6.7343	6.47038	6.51774	6.78227	6.71105	6.72786	6.67983	6.61544	6.69784	6.65774
NM_001004158_at	5.08599	5.22968	5.05263	5.08626	4.98607	5.01942	5.0362	5.11109	4.97188	4.99424	5.06091	5.09489	5.20389	5.03627
NM_001004159_at	4.91989	4.92389	4.8787	5.19642	5.16702	4.70977	4.91893	4.88042	4.95322	4.93575	4.89145	4.94299	4.99144	4.95603
NM_001004164_at	10.7099	10.6537	10.6876	10.2922	9.90496	10.7233	10.6913	10.6709	10.583	10.7309	10.6132	10.5783	10.5072	10.6196
NM_001004173_at	8.47164	8.36848	8.85098	8.04152	8.31944	8.1207	8.33168	8.47774	8.68908	8.65362	8.52334	8.54819	8.25497	8.5919
NM_001004174_at	5.25015	5.2115	5.25629	5.43198	5.43409	5.16804	5.20527	5.26123	5.27404	5.29629	5.28091	5.29617	5.36646	5.23364
NM_001004176_at	7.64471	7.75276	7.73932	7.86064	7.37608	7.7077	7.89156	8.00902	7.44267	7.59709	7.62761	7.56927	7.91108	7.55457
NM_001004177_at	11.8379	11.9398	11.6041	10.7863	10.6639	11.7309	11.6795	11.7548	11.5912	11.6334	11.6982	11.8737	11.7957	11.7798
NM_001004178_at	7.7895	7.62021	7.95593	7.05471	6.91405	7.95882	8.17243	7.84402	7.73737	7.84801	7.91444	7.79523	7.8356	7.84598
NM_001004180_at	7.34573	7.58058	7.52746	7.32401	7.50156	7.41362	7.41459	7.69188	7.70823	7.30475	7.57127	7.52515	7.73299	7.58355
NM_001004182_at	10.8203	10.7667	10.6988	9.46617	9.68925	10.6974	10.6599	10.729	10.7577	10.8488	10.7628	10.8101	10.7128	10.7891
NM_001004184_at	6.55145	6.83539	6.80134	6.67932	6.9963	6.75682	6.55213	6.98767	6.80855	6.77217	6.78987	6.64569	6.76139	6.57516
NM_001004185_at	8.27227	8.26147	8.12087	8.29815	8.55332	8.00367	8.20648	8.21188	8.13751	8.25154	8.17595	8.07644	8.08754	8.03453
NM_001004187_at	5.29311	5.36378	5.30051	5.35143	5.54662	5.18481	5.32563	5.37027	5.24892	5.2871	5.2295	5.32941	5.29485	5.22317
NM_001004190_at	5.84976	5.82574	5.80558	5.34829	5.61434	5.81708	5.82768	5.80675	5.76351	5.79353	5.86081	5.6154	5.60349	5.67145
NM_001004191_at	8.50735	8.62067	8.63592	8.2776	8.50671	8.28871	8.33942	8.40145	8.58887	8.59417	8.75086	8.59344	8.68081	8.515
NM_001004192_at	5.31409	5.24137	5.25529	5.36919	5.1182	5.21447	5.18024	5.26197	5.25689	5.17242	5.22432	5.18197	5.28852	5.30502
NM_001004193_at	5.17474	5.57127	5.39433	5.43032	5.76215	5.4758	5.31487	5.69175	5.45847	5.51773	5.47969	5.28161	5.49598	5.29082
NM_001004194_at	4.23916	4.1474	4.3322	4.34701	4.32881	4.22095	4.28326	4.09744	4.28802	4.18384	4.26385	4.31592	4.33021	4.22618
NM_001004293_at	9.51645	9.61791	9.67315	8.50211	8.82124	9.59275	9.55049	9.6585	9.63357	9.59794	9.64031	9.54119	9.54711	9.65823
NM_001004357_at	10.9312	10.931	10.7606	9.58434	10.2355	10.9606	10.9409	10.9381	10.9181	10.993	10.9414	11.0084	10.9892	10.9891
NM_001004359_at	10.585	10.5029	10.5345	10.4775	10.4951	10.5652	10.6005	10.5169	10.4418	10.5187	10.4332	10.593	10.55	10.6556
NM_001004361_at	10.9692	10.8494	10.9931	10.4031	10.2351	10.8894	10.7966	10.7493	10.8393	10.8541	10.9216	10.6686	10.6793	10.7779
NM_001004362_at	8.39566	8.53177	8.38929	8.91619	8.91051	8.55407	8.43869	8.37765	8.51914	8.57613	8.45494	7.85686	7.81621	7.73472
NM_001004363_at	10.6354	10.6024	10.9067	9.69236	9.60621	10.7917	10.8074	10.7838	10.6923	10.6117	10.4896	10.5882	10.4673	10.6884
NM_001004364_at	9.29342	9.48218	9.3291	9.36236	9.18221	9.29622	9.27716	9.24809	9.36221	9.3044	9.36697	9.29401	9.39828	9.25099
NM_001004365_at	10.4426	10.718	10.5179	9.76411	9.71612	10.3816	10.3538	10.4087	10.5268	10.5454	10.6054	10.5018	10.6041	10.5324
NM_001004366_at	6.52613	6.64251	6.57832	6.54924	6.80609	6.64062	6.58227	6.7578	6.63628	6.57362	6.63984	6.59272	6.60326	6.58934
NM_001004367_at	8.78744	8.4911	8.57379	7.66313	7.54399	8.6652	8.62449	8.46017	8.62179	8.56015	8.55136	8.54101	7.91089	8.1938
NM_001004435_at	7.0085	6.95829	7.03434	6.97664	6.83518	6.99262	6.94494	7.20127	6.97833	7.02274	7.20765	6.884	7.01501	6.81724
NM_001004436_at	8.74681	8.55795	8.34071	9.05976	9.03163	8.58449	8.63015	8.48021	8.35443	8.41704	8.45788	8.49259	8.45177	8.40512
NM_001004455_at	6.90902	7.0737	7.24019	6.61818	6.96125	7.04277	7.00285	7.22881	7.19136	7.10599	7.15257	6.83811	7.25782	7.16685
NM_001004468_at	8.7592	8.9248	8.71929	8.84083	8.79802	8.78399	8.69744	8.73785	8.68502	8.80836	8.76824	8.76008	8.82704	8.7735
NM_001004721_at	9.78247	9.83383	10.0412	9.38722	9.30691	9.80729	9.79419	9.82689	9.9602	10.0487	9.98194	9.85351	9.84107	9.81565
NM_001004761_at	11.6167	11.569	11.4536	10.6376	10.8254	11.5459	11.6043	11.537	11.5953	11.6553	11.5389	11.5822	11.464	11.6146
NM_001004762_at	5.13713	5.03463	5.09737	5.09322	5.27695	5.20274	5.10577	5.12875	5.08226	5.11382	5.12727	5.14078	5.20798	4.98079
NM_001005223_at	7.89541	7.95293	7.77934	8.26237	8.28088	7.87769	7.72636	7.89315	7.98334	7.9237	7.98309	8.03889	8.01647	7.71345
NM_001005225_at	7.55101	7.54749	7.3857	7.58827	7.20759	7.53596	7.2	7.79768	7.94197	7.29948	7.72671	7.90796	7.91966	7.61826
NM_001005227_at	5.9097	5.78172	5.87427	5.86237	6.0146	5.92515	5.76509	5.82141	5.94079	5.81027	6.0579	5.92042	5.97811	5.8384
NM_001005230_at	5.24999	5.33513	5.23287	5.34836	5.45177	5.34733	5.2653	5.24396	5.18634	5.43203	5.24192	5.30865	5.33665	5.28107
NM_001005232_at	6.06359	6.20197	6.116	6.35792	6.12457	6.17264	5.94519	6.37367	6.17175	6.06117	6.13899	5.97792	6.23306	6.07305
NM_001005247_at	6.52069	6.62318	6.62115	6.40113	6.55166	6.54121	6.48973	6.42122	6.47091	6.38879	6.35718	6.57757	6.43875	6.32572
NM_001005248_at	6.52069	6.62318	6.62115	6.40113	6.55166	6.54121	6.48973	6.42122	6.47091	6.38879	6.35718	6.57757	6.43875	6.32572
NM_001005331_at	11.1229	11.1334	11.0445	11.0415	10.7597	11.1256	11.0979	11.1007	11.0494	11.0829	11.0936	11.1544	11.0681	11.1343
NM_001005341_at	8.45296	8.46421	8.72841	8.28182	8.69173	8.50858	8.30682	8.35307	8.95749	8.67851	8.83513	8.57685	8.44318	8.42751
NM_001005342_at	9.2316	9.32408	9.21211	9.78978	10.0016	9.23263	9.22573	9.26625	9.22722	9.26527	9.35612	9.33983	9.39394	9.38544
NM_001005343_at	8.01885	8.01488	8.03118	7.50519	8.14947	8.14034	8.1159	8.20518	8.0934	8.01052	8.06442	8.13948	8.11963	8.12541
NM_001005370_at	7.11968	7.18693	7.15086	6.97198	7.43838	7.17206	7.17073	7.26275	7.22186	7.23428	7.20585	7.04912	7.11411	6.80285
NM_001005385_at	10.4482	10.3706	10.389	10.3414	10.4058	10.4098	10.4603	10.376	10.3184	10.3931	10.306	10.486	10.4805	10.5115
NM_001005418_at	6.44789	6.41451	6.48823	6.51797	6.62996	6.47223	6.44631	6.49313	6.45767	6.57377	6.5225	6.44676	6.50563	6.44036
NM_001005419_at	9.68794	9.80059	9.79787	9.20629	9.19236	9.63119	9.69302	9.77288	9.8236	9.64834	9.72941	9.5712	9.61405	9.5894
NM_001005420_at	7.66573	7.79715	7.61042	7.24148	6.85519	7.52952	7.69558	7.62751	7.65214	7.88949	7.78043	7.75354	7.66165	7.40009
NM_001005421_at	5.42714	5.46314	5.36547	5.46165	5.81616	5.52658	5.47809	5.49228	5.45263	5.4437	5.52865	5.30602	5.45567	5.52307
NM_001005422_at	5.48417	5.48004	5.5107	5.95662	5.5935	5.57333	5.49867	5.52189	5.48197	5.58354	5.48674	5.44878	5.50455	5.46326
NM_001005423_at	7.19562	7.16044	7.2105	6.52682	6.94432	7.30067	7.131	7.21201	7.25592	7.16625	7.16443	7.23451	7.21812	7.21731
NM_001005424_at	10.6455	10.7578	10.5082	9.56632	9.91396	10.4101	10.2988	10.5147	10.5497	10.706	10.5625	10.6899	10.6836	10.6196
NM_001005425_at	5.39817	5.48236	5.47712	5.22172	5.50224	5.58785	5.44384	5.3208	5.43449	5.49019	5.45845	5.65484	5.54232	5.46197
NM_001005426_at	6.25643	6.31519	6.32109	6.31984	6.3391	6.39667	6.36712	6.25552	6.21699	6.2666	6.38114	6.24268	6.35331	6.38425
NM_001005475_at	10.3298	10.4956	10.1626	9.74347	9.82771	10.2447	10.2418	10.2994	10.3607	10.4277	10.387	10.4212	10.5506	10.379
NM_001005477_at	4.91558	5.16466	5.12112	5.32149	5.30344	5.1831	5.08582	5.23869	5.26879	5.16616	5.14376	5.16275	5.34141	5.19397
NM_001005481_at	4.66825	4.56782	4.56856	4.80625	4.52144	4.68242	4.55179	4.64463	4.71764	4.63613	4.75882	4.73265	4.74581	4.64402
NM_001005485_at	4.80789	4.87411	4.6701	4.79784	4.68038	4.79317	4.78628	4.66321	4.69374	4.82133	4.70608	4.70822	4.74304	4.77467
NM_001005488_at	5.24457	5.30392	5.14111	5.22582	5.27045	5.30684	5.17471	5.28006	5.30125	5.28706	5.20606	5.32179	5.38328	5.34025
NM_001005506_at	8.73595	8.87515	8.85028	9.2824	9.22139	8.80641	8.70227	8.77973	8.81602	8.79804	8.92492	8.68774	8.66572	8.61241
NM_001005507_at	9.82394	9.91865	10.0711	10.0433	9.98853	10.0854	10.056	9.96524	9.92118	9.92335	9.81096	10.012	10.1093	10.1674
NM_001005508_at	6.19801	6.16458	6.38428	6.22893	6.44648	6.02336	6.28991	6.24471	6.25974	6.26901	6.39608	6.2188	6.34256	6.278
NM_001005509_at	9.95266	9.85162	9.72353	9.92084	9.66381	9.80137	9.76977	9.61951	9.5924	9.76057	9.74849	9.75208	9.60295	9.63142
NM_001005510_at	6.56568	6.36964	6.52747	7.02041	7.01409	6.52907	6.6291	6.65881	6.44292	6.58524	6.46034	6.68693	6.47343	6.64419
NM_001005511_at	11.0997	11.2299	11.0116	10.3163	10.6504	11.0383	10.9366	11.1072	11.0282	10.9933	11.0214	11.2227	11.2576	11.1445
NM_001005520_at	5.39886	5.26302	5.43247	5.5216	5.48731	5.59283	5.32292	5.4097	5.497	5.45088	5.41598	5.36877	5.48015	5.36166
NM_001005523_at	8.41384	8.16547	8.14399	9.24108	9.25157	8.44985	8.37274	8.22111	8.01713	8.16224	8.14737	8.09768	8.10148	8.1312
NM_001005524_at	4.10201	4.03262	4.11028	4.47386	4.34252	3.98019	4.1472	4.07515	3.92522	4.12958	3.9883	4.09011	4.10454	4.02589
NM_001005525_at	9.77366	9.61703	9.63405	10.6417	10.6833	9.85194	9.84359	9.67079	9.5097	9.65405	9.68116	9.58586	9.53284	9.52122
NM_001005568_at	3.93828	4.01097	4.02125	4.16361	4.19741	4.05619	4.04313	4.11487	4.11026	4.04634	3.97455	4.02989	4.0594	4.13482
NM_001005569_at	4.97292	5.0246	5.08872	4.97806	4.97684	5.04088	5.03622	5.18562	4.97587	5.00316	5.08728	4.98106	4.96243	5.10332
NM_001005570_at	4.64258	4.50261	4.54913	4.35706	4.62187	4.70487	4.54069	4.54164	4.65564	4.56863	4.51584	4.52891	4.4057	4.5359
NM_001005605_at	9.73516	9.82435	9.79185	9.55959	9.90477	9.92999	9.71795	9.85863	9.74035	9.77859	9.75474	9.63889	9.69081	9.67072
NM_001005608_at	7.45412	7.36604	7.58341	7.34485	7.61233	7.43425	7.52509	7.483	7.69139	7.60958	7.48484	7.43385	7.52976	7.36759
NM_001005740_at	11.6445	11.5241	11.6367	11.9047	11.8063	11.6296	11.566	11.5394	11.5724	11.5711	11.5049	11.5063	11.4282	11.5057
NM_001005748_at	11.5681	11.4623	11.5693	11.7292	11.6035	11.529	11.4909	11.4182	11.5239	11.5325	11.4287	11.4296	11.3532	11.458
NM_001005767_at	9.33515	9.39497	9.26749	9.4559	9.86123	9.15385	9.10783	9.19114	9.29182	9.29087	9.34154	9.35941	9.24581	9.22927
NM_001005780_at	4.66222	4.54735	4.57323	4.65421	4.68937	4.58069	4.48421	4.59169	4.56947	4.61871	4.58996	4.53387	4.62284	4.58062
NM_001005784_at	6.97681	6.84948	7.16351	6.72694	7.03396	7.04897	7.15857	7.01361	6.91602	6.90248	6.89523	7.14097	6.91749	7.01176
NM_001005787_at	5.57465	5.70266	5.5996	5.51334	6.10236	5.68716	5.56737	5.61219	5.87396	5.71263	5.53495	5.95953	5.65549	5.66452
NM_001005788_at	5.46122	5.37795	5.29214	5.52458	5.38048	5.73811	5.69903	5.37217	5.43274	5.42212	5.40482	6.47695	5.49033	5.75158
NM_001005846_at	5.3192	5.33297	5.4514	5.30509	5.42036	5.4203	5.26813	5.47155	5.34756	5.32772	5.3229	5.27849	5.5445	5.4416
NM_001005847_at	7.46483	7.45775	7.32522	6.66303	7.40189	7.27869	7.33455	7.37277	7.18979	7.30818	7.29885	7.14567	7.06546	7.29114
NM_001005854_at	4.73499	4.71592	5.0201	4.87764	4.79259	4.7045	4.69473	4.73122	4.85643	4.80375	4.9629	4.74713	4.7906	4.72896
NM_001005858_at	5.13268	4.97185	5.06642	5.35483	5.13657	4.88999	4.86633	4.74705	4.77822	4.91052	5.00678	4.91421	4.83659	4.88354
NM_001005859_at	13.1217	13.0536	13.1554	13.4439	13.0684	13.068	13.0884	12.9879	13.0545	13.1478	12.8875	13.0251	12.9608	13.1089
NM_001005860_at	4.46273	4.49281	4.51666	4.45041	4.79699	4.50242	4.50761	4.48864	4.4799	4.49541	4.55068	4.54513	4.65689	4.59065
NM_001005863_at	7.54272	7.55512	7.69507	7.944	8.20297	7.36009	7.36322	7.36309	7.67399	7.55595	7.53015	7.2993	7.11715	7.30807
NM_001005864_at	8.03942	8.04249	8.21909	8.68658	8.70048	7.84794	7.77869	7.92936	8.22341	8.13651	8.01488	7.77451	7.62403	7.73362
NM_001005865_at	8.35528	8.34784	8.59711	9.06909	9.06818	8.22932	8.15172	8.36156	8.67121	8.58207	8.38119	8.16363	8.00345	8.00406
NM_001005866_at	8.34996	8.47155	8.2897	8.40367	8.48469	8.26709	8.38155	8.35337	8.38044	8.40944	8.51604	8.30212	8.52129	8.37694
NM_001005867_at	11.1624	11.2408	11.1589	11.0907	10.8984	11.1316	11.0637	11.1871	11.2355	11.1525	11.2117	11.2007	11.179	11.1329
NM_001005868_at	10.0493	9.78213	9.69767	11.3822	11.134	9.77338	9.90214	9.97175	9.871	9.93416	9.7097	9.8905	9.77723	9.77872
NM_001005916_at	8.63799	8.70142	8.70223	7.73487	7.88082	8.66442	8.62284	8.85113	8.59984	8.71977	8.73799	8.58974	8.50579	8.45817
NM_001006664_at	11.8786	11.9019	11.8723	12.1677	11.9585	11.982	11.8692	11.8666	11.8784	11.8318	11.7694	11.7495	11.8055	11.8381
NM_001006668_at	12.0189	11.965	11.9305	11.8021	11.6188	12.0326	12.0714	11.9925	11.836	11.925	11.9433	11.8588	11.9378	11.8929
NM_001006669_at	12.0391	11.9735	11.9213	11.8289	11.6335	12.0476	12.0812	11.996	11.8368	11.934	11.9427	11.8582	11.9372	11.8992
NM_001006674_at	12.1134	12.0299	12.0047	11.9037	11.7751	12.1046	12.1565	12.0643	11.9257	12.0229	12.0012	11.927	11.9689	11.974
NM_001006675_at	12.074	12.0012	11.9666	11.8553	11.7393	12.0636	12.1067	12.0319	11.8899	11.9871	11.9658	11.8848	11.9499	11.9358
NM_001006676_at	12.2513	12.1567	12.1412	11.942	11.7714	12.2094	12.2615	12.1628	12.0299	12.1587	12.1372	12.0309	12.0713	12.1206
NM_001006677_at	12.1876	12.0925	12.0852	11.9293	11.7381	12.147	12.1983	12.1096	11.9893	12.0929	12.07	11.9782	12.0199	12.0491
NM_001006678_at	12.3913	12.3016	12.2887	12.1399	11.9607	12.3615	12.4089	12.3669	12.1703	12.3163	12.2768	12.2111	12.2225	12.2425
NM_001006679_at	12.0974	12.0534	12.0144	11.8627	11.6597	12.0697	12.1142	12.0998	11.895	12.033	11.9886	11.9212	11.9106	11.9522
NM_001006680_at	11.9515	11.9224	11.8697	11.7537	11.5348	11.9212	11.967	11.9464	11.73	11.8894	11.8537	11.7847	11.7549	11.8141
NM_001007077_at	4.07715	3.9212	3.99741	4.29073	4.45809	3.94507	4.04364	3.96873	4.0171	4.05138	4.1213	4.04548	4.11386	4.06431
NM_001007154_at	10.1139	10.0566	10.0952	11.3047	11.1292	10.1893	10.1218	9.98103	9.96074	10.0261	9.85475	9.8648	9.88557	10.0755
NM_001007220_at	10.5167	10.4807	10.4706	10.3086	10.4056	10.5995	10.5674	10.5049	10.4304	10.5014	10.443	10.56	10.3887	10.4957
NM_001007221_at	10.525	10.5015	10.4628	10.372	10.4146	10.6272	10.5787	10.5107	10.4255	10.51	10.4493	10.5681	10.3978	10.4999
NM_001007222_at	6.14453	6.18251	6.2477	6.49152	6.29983	6.22731	6.16562	6.27986	6.0523	6.19429	6.14615	6.07194	6.22618	6.08362
NM_001007223_at	5.72946	5.74148	5.70137	5.78775	5.96462	5.67443	5.62328	5.89922	5.67001	5.61164	5.79828	5.51743	5.80773	5.66637
NM_001007266_at	4.25402	4.35781	4.24405	4.28886	4.28684	4.44367	4.34813	4.34933	4.35355	4.31279	4.50299	4.44378	4.41664	4.30066
NM_001007268_at	5.89067	6.06015	5.98571	6.00395	6.25126	5.94269	6.08001	6.06103	5.96466	6.00071	5.89316	5.94344	6.21107	6.01319
NM_001007460_at	10.4172	10.538	10.4247	9.82246	9.44715	10.3968	10.3476	10.3958	10.5377	10.5825	10.5624	10.3678	10.5253	10.4295
NM_001007461_at	5.68132	5.79429	5.86291	5.9372	6.07438	5.70886	5.84037	5.81244	5.85162	5.79225	5.78567	5.92332	5.82711	5.77349
NM_001007462_at	5.81735	5.91675	5.8214	5.81848	6.07891	5.79795	5.81281	6.04051	5.93337	5.86546	5.77944	5.78266	5.84681	5.86556
NM_001007463_at	5.81853	6.00348	5.75906	5.99972	6.50185	5.81503	5.77628	5.87845	5.94185	5.89834	6.03383	5.80858	5.85674	5.81701
NM_001007465_at	7.74932	7.8631	7.75264	7.48286	7.61949	7.55421	7.59574	7.60855	8.01647	7.91174	7.74396	7.56728	7.43767	7.35812
NM_001007472_at	5.93967	5.93376	5.87072	5.8303	5.79103	5.88435	5.76365	5.90836	5.94105	5.84175	5.94964	6.01566	5.80914	5.74752
NM_001007552_at	5.85425	5.59428	5.90314	5.81091	5.58299	5.60123	5.73893	5.5754	5.61377	5.79988	5.72258	5.5766	5.78369	5.55111
NM_001007567_at	8.32135	8.43177	8.24722	8.28016	8.59024	8.27137	8.25592	8.31893	8.17477	8.22442	8.25214	8.25151	8.28113	8.21998
NM_001007568_at	9.75095	9.85387	9.86303	9.27814	9.33729	9.79532	9.76707	9.79754	9.79228	9.76977	9.85487	9.71484	9.86612	9.75983
NM_001007569_at	10.1454	10.1696	10.3095	10.1157	9.98909	10.5069	10.3944	10.3138	10.3938	10.3936	10.4188	10.2062	10.1406	10.1904
NM_001007570_at	9.47633	9.59146	9.68728	8.74966	9.01385	9.62716	9.62096	9.62616	9.67291	9.58053	9.63851	9.3004	9.44016	9.38691
NM_001007571_at	8.61506	8.74245	8.8506	9.52971	9.48958	8.79484	8.89004	8.9273	8.88311	8.96027	8.92933	9.075	9.1788	9.15729
NM_001007572_at	5.45083	5.31102	5.51822	5.30368	5.53801	5.36169	5.37154	5.56805	5.49826	5.37618	5.61786	5.38022	5.40228	5.37606
NM_001007573_at	10.977	11.0442	10.9405	9.63462	9.81541	10.8787	10.939	10.9397	11.016	10.9528	10.9657	10.9308	10.9448	10.908
NM_001007574_at	10.4324	10.3031	10.3924	10.3207	10.8812	10.6527	10.5647	10.3657	10.3008	10.2867	10.342	10.5828	10.4795	10.457
NM_001007575_at	7.20381	6.88534	6.99428	6.61291	6.87078	6.95506	7.1318	6.88949	6.88738	6.9231	6.92363	6.36952	6.60107	6.47594
NM_001007576_at	5.26874	5.1395	5.32083	5.08515	5.27986	5.37493	5.52353	5.23109	5.27617	5.32598	5.44978	5.3183	5.25002	5.34222
NM_001007577_at	5.54874	5.55893	5.50596	5.61583	5.69417	5.29165	5.31634	5.58176	5.62668	5.43401	5.5013	5.21902	5.28948	5.15053
NM_001007578_at	6.94841	6.91243	6.96736	7.06862	7.2786	7.13141	7.1336	7.09558	6.91417	7.11097	7.12602	7.18201	7.14787	7.03681
NM_001007579_at	4.48041	4.4121	4.56319	4.41536	4.51833	4.47542	4.4172	4.44767	4.40245	4.44047	4.43861	4.36366	4.41872	4.46496
NM_001007580_at	4.72862	4.7797	4.7977	4.64731	4.96793	4.8143	4.761	4.71996	4.79466	4.82556	4.81182	4.71178	4.88546	4.74713
NM_001007581_at	7.4407	7.3239	7.45116	7.423	7.45091	7.42842	7.56774	7.58755	7.49175	7.51502	7.55274	7.34139	7.31246	6.86687
NM_001007582_at	5.11187	5.14551	5.10172	5.22355	5.24206	4.93462	4.89461	5.0897	5.03735	5.07641	5.06694	4.96449	5.04894	4.99831
NM_001007583_at	5.8399	6.03161	5.89238	6.18295	6.49683	5.64175	5.84685	5.84226	5.82793	5.74883	5.862	5.89067	5.96976	5.7917
NM_001007584_at	4.83062	4.80942	4.93304	4.73424	4.91485	4.94562	4.84171	4.94225	4.7968	5.02033	5.02743	4.91473	4.98892	4.87621
NM_001007589_at	10.3727	10.5154	10.5346	10.5471	10.4198	10.4265	10.4626	10.4887	10.5549	10.5908	10.5569	10.4295	10.4747	10.4187
NM_001007591_at	4.90722	5.06141	5.10726	5.31978	5.09757	4.91216	5.01492	5.03994	5.16038	5.02995	5.06189	5.0171	5.02391	4.98952
NM_001007596_at	13.2216	13.1286	13.1587	12.9473	13.1363	13.1696	13.1887	13.0605	13.1107	13.2007	13.1585	13.105	13.0239	13.131
NM_001008230_at	5.52791	5.63156	5.4482	5.79153	5.7447	5.56084	5.52644	5.64428	5.52521	5.52712	5.52152	5.59937	5.60825	5.57357
NM_001008231_at	9.02419	9.0909	8.86487	9.67457	9.39231	8.93702	9.07882	9.10087	8.90528	8.79231	8.85265	9.13704	8.95999	8.958
NM_001008232_at	6.87436	6.90477	6.92482	7.36399	6.61463	6.8635	6.74988	6.95437	6.92988	6.79972	6.86628	6.81717	7.03553	6.76806
NM_001008233_at	6.00864	6.10679	5.9829	6.02346	5.85115	5.86867	5.91877	5.96299	5.91104	5.97741	5.86083	6.06104	6.01512	6.05289
NM_001008238_at	9.35547	9.20064	9.16075	9.62341	9.32547	9.14357	9.18374	9.07499	9.1124	9.20473	9.05081	9.13487	9.01322	9.16965
NM_001008419_at	5.71214	5.60462	5.82011	6.11065	5.93697	5.75023	5.72238	5.8456	5.81095	5.87069	5.76229	5.64569	5.87494	5.75975
NM_001008420_at	8.90373	8.64592	8.8047	8.41966	8.97142	8.86314	8.79078	8.67027	8.89805	9.06955	9.0441	9.07792	8.98237	9.03313
NM_001008421_at	7.24176	7.24587	7.15276	8.10486	7.69077	7.32179	7.30362	6.91633	7.00152	6.9057	7.09321	7.10933	7.07992	7.18968
NM_001008422_at	10.3192	10.4617	10.307	9.82318	9.62421	10.324	10.243	10.3115	10.4219	10.3017	10.4066	10.3225	10.3613	10.2889
NM_001008423_at	7.02112	7.15593	7.05017	7.26851	7.39093	6.94205	6.97305	7.13141	7.06767	7.164	7.18181	6.94839	7.0301	6.96917
NM_001008424_at	6.67893	6.71605	6.75288	6.65667	6.91179	6.77632	6.60831	6.88906	6.75972	6.63583	6.85549	6.88993	6.62694	6.5417
NM_001008425_at	7.30923	7.52353	7.53232	7.69808	7.13396	7.52818	7.6391	7.60122	7.51815	7.63925	7.61159	7.59877	7.64194	7.52881
NM_001008426_at	6.34993	6.32197	6.46899	7.00118	7.04987	6.56683	6.4879	6.47386	6.63202	6.41925	6.13928	6.347	6.54624	6.28381
NM_001008427_at	5.19061	5.33123	5.45881	6.64326	5.9646	5.20311	5.4669	5.05458	5.39231	5.36467	5.34321	5.44114	5.10275	5.1226
NM_001008428_at	4.7276	4.73913	4.7956	4.86047	4.49762	4.73428	4.77447	4.69118	4.75217	4.78271	4.71277	4.77105	4.82818	4.76431
NM_001008429_at	4.767	4.94468	4.89273	4.81875	4.9105	4.80737	4.86452	5.03521	4.89927	4.96681	4.88043	4.9476	4.99295	5.02674
NM_001008497_at	7.4608	7.69411	7.85989	7.76261	7.32644	7.32404	7.39321	7.42369	7.519	7.52667	7.38866	7.25048	7.31175	7.29507
NM_001008498_at	9.13764	9.32186	9.31131	8.25051	8.54516	9.20364	9.22769	9.13164	9.40548	9.3821	9.34624	9.41048	9.40295	9.28499
NM_001008499_at	4.80181	4.96044	4.94278	4.83765	5.21864	5.07711	4.91579	5.01186	4.9529	4.97414	5.04366	4.89259	5.03091	4.96168
NM_001008501_at	7.18985	7.0651	7.39175	7.99937	7.97347	7.52086	7.64992	7.31912	7.3302	7.44894	7.14118	7.24251	7.12794	7.15578
NM_001008502_at	5.9867	6.01975	5.93812	6.22273	5.92864	5.93838	5.92008	5.98168	5.93446	5.92905	5.90422	5.82107	5.82316	5.86419
NM_001008506_at	10.5704	10.4393	10.3629	10.5016	10.279	10.447	10.5286	10.3049	10.3662	10.4339	10.4625	10.452	10.4168	10.4541
NM_001008533_at	11.2245	11.2544	11.2371	10.9547	10.6094	11.3215	11.335	11.3491	11.263	11.2647	11.2584	11.2261	11.328	11.2846
NM_001008542_at	9.53957	9.58393	9.70421	9.94656	10.2016	9.6096	9.59908	9.62436	9.72406	9.57115	9.49091	9.80059	9.77635	9.84429
NM_001008543_at	9.50463	9.58537	9.7408	9.96496	10.1926	9.61314	9.60401	9.63794	9.74125	9.60417	9.5073	9.8124	9.80677	9.82205
NM_001008545_at	8.08803	7.8489	7.89037	9.41695	8.42633	8.08962	8.09627	7.87287	7.6688	7.83393	7.84441	7.93528	7.89246	7.94172
NM_001008546_at	8.08803	7.8489	7.89037	9.41695	8.42633	8.08962	8.09627	7.87287	7.6688	7.83393	7.84441	7.93528	7.89246	7.94172
NM_001008547_at	5.94102	6.0892	5.97522	5.7937	6.14862	6.07613	5.9904	6.12932	5.98638	6.02268	5.92669	5.92728	5.92536	5.94331
NM_001008548_at	12.3227	12.2841	12.3443	12.3822	12.0828	12.4353	12.3256	12.2911	12.2358	12.2599	12.2105	12.1133	12.0645	12.1845
NM_001008549_at	6.20555	6.35006	6.42725	5.91491	6.27129	6.3619	6.3238	6.3102	6.43075	6.2806	6.62702	6.09336	6.21252	6.27076
NM_001008550_at	8.16496	8.22552	8.20014	7.82085	7.7098	8.01209	8.17412	8.14045	8.06829	8.24385	8.15203	8.26142	8.10975	8.13224
NM_001008551_at	4.85553	5.00985	4.93098	5.30405	4.86538	4.81234	4.93203	4.79425	4.94721	4.91683	4.91782	4.74763	4.89673	5.12331
NM_001008700_at	7.53377	7.45628	7.78404	7.43897	7.34085	7.85159	7.82347	7.74663	7.77841	7.62601	7.64481	7.78908	7.60245	7.90926
NM_001008702_at	7.65131	7.29264	7.75112	8.18651	8.07406	7.67016	7.89941	7.42813	7.66994	7.47676	7.44505	7.73211	7.30649	7.80246
NM_001008705_at	9.34918	9.23303	9.40553	9.07	8.71638	9.43619	9.23467	9.17564	9.22898	9.31433	9.2222	9.21927	9.23	9.35899
NM_001008706_at	4.65027	4.72668	4.80446	4.73508	5.18013	4.57442	4.59402	4.84283	4.60614	4.67251	4.56434	4.57497	4.6497	4.65912
NM_001008785_at	7.1533	6.98546	6.92686	6.36808	5.95455	7.00883	6.75827	6.68871	6.90387	7.14989	7.00275	6.22605	5.95004	6.14135
NM_001008791_at	8.18967	8.16475	8.29823	8.16761	8.3056	8.1164	8.16653	8.33501	8.16244	8.08935	8.12804	8.19318	8.09376	8.1753
NM_001008792_at	7.9856	7.94967	8.0876	7.88142	8.07987	7.89064	7.95605	8.10123	7.95681	7.84824	7.91635	7.99751	7.89937	7.96606
NM_001008793_at	7.9856	7.94967	8.0876	7.88142	8.07987	7.89064	7.95605	8.10123	7.95681	7.84824	7.91635	7.99751	7.89937	7.96606
NM_001008794_at	7.92141	7.91575	8.04167	7.9688	8.14363	7.87401	7.93019	8.1217	7.95168	7.81701	7.91952	7.90726	7.88242	7.92701
NM_001008795_at	7.82442	7.81942	7.9431	7.82203	8.00169	7.71402	7.81617	7.96714	7.8477	7.65465	7.82798	7.81689	7.77827	7.80349
NM_001008796_at	7.78311	7.78447	7.85154	7.79593	7.99655	7.64209	7.76344	7.92905	7.78067	7.6129	7.77163	7.75507	7.75935	7.76844
NM_001008797_at	7.81547	7.79674	7.93063	7.60415	7.93277	7.74639	7.80287	7.89269	7.86037	7.6885	7.82839	7.77547	7.72785	7.82289
NM_001008798_at	7.82386	7.78388	7.92612	7.81238	8.02591	7.78502	7.79008	8.0141	7.84276	7.7934	7.80786	7.77242	7.70959	7.82484
NM_001008973_at	6.03272	5.92798	6.15796	6.02024	6.06661	5.84245	5.98509	5.86197	5.98747	6.04355	5.99327	5.94079	5.93987	5.93442
NM_001009544_at	4.92139	4.86637	5.0004	5.26164	4.98238	4.94841	4.97275	5.02634	5.11074	4.88051	5.03447	5.00415	5.04326	4.8697
NM_001009545_at	4.72141	4.67104	4.68694	4.87931	4.81069	4.70256	4.60144	4.72257	4.76227	4.68055	4.76579	4.60252	4.70128	4.67478
NM_001009546_at	5.07812	5.05824	4.92452	4.85062	5.36503	5.10917	4.94952	5.01329	5.19689	5.01668	5.03973	4.93272	5.08559	5.08586
NM_001009547_at	4.4754	4.34011	4.30921	4.29124	4.66563	4.36724	4.42392	4.28443	4.45886	4.40051	4.43788	4.48467	4.57235	4.3332
NM_001009548_at	5.02848	5.10276	5.12894	5.05744	4.99256	4.98736	5.06653	5.0522	5.03003	4.94471	4.99669	4.92863	5.05808	4.97834
NM_001009549_at	6.03999	6.13955	6.06589	6.18403	6.77669	6.36922	6.01251	6.36133	6.11749	6.11666	6.12904	6.0137	6.10759	6.04477
NM_001009550_at	4.14112	4.13637	4.12077	4.26476	4.38688	3.98722	4.03874	4.10175	4.15131	4.17965	4.1779	4.0785	4.19448	4.14697
NM_001009573_at	6.07869	6.07581	6.02696	6.04019	6.08681	6.13396	6.06825	6.16015	6.0694	5.98284	6.03729	5.97198	6.12243	5.95057
NM_001009574_at	5.37145	5.40519	5.52625	5.50263	5.69827	5.45077	5.43601	5.61556	5.42087	5.47786	5.53687	5.34928	5.5724	5.55454
NM_001009575_at	9.02097	9.13235	9.00659	8.70723	8.92381	8.8208	8.77972	8.87592	8.98594	8.90056	8.96204	9.41667	9.41686	9.31823
NM_001009818_at	10.55	10.4572	10.7197	10.8211	10.4933	10.6091	10.5355	10.524	10.7263	10.5727	10.583	10.6151	10.5467	10.55
NM_001009819_at	1900-01-05 11:02:34	5.37755	5.58015	5.46324	5.79198	5.65999	5.55078	5.6212	5.52589	5.4712	5.49638	5.76037	5.64912	5.60538
NM_001009927_at	7.39921	7.55549	7.42594	7.15196	6.92092	7.40062	7.2209	7.40582	7.72592	7.43011	7.67733	7.43261	7.69429	7.25866
NM_001009929_at	11.4997	11.5172	11.408	11.2745	11.3856	11.4299	11.4588	11.4778	11.4331	11.4016	11.4342	11.4689	11.4597	11.4291
NM_001009930_at	11.5927	11.593	11.497	11.3667	11.4697	11.5129	11.5469	11.5815	11.5256	11.4903	11.5141	11.5576	11.5508	11.5229
NM_001009935_at	9.52976	9.04053	10.0138	9.43837	10.1501	8.60989	9.12387	8.75076	9.27451	9.14208	9.26132	9.9785	9.7668	9.93016
NM_001009940_at	5.88303	5.7686	5.93996	5.60824	5.99698	5.84122	5.82553	5.77249	5.91254	5.9694	5.75217	5.71533	5.88499	5.78165
NM_001009947_at	8.09174	8.10255	8.02944	8.21792	8.14752	8.25091	8.29749	8.03462	7.81172	8.23947	7.98182	8.04853	8.30635	8.09245
NM_001009948_at	11.1351	10.9195	11.1382	10.2554	10.5568	11.0484	11.0561	10.9954	11.1301	11.0256	11.1603	11.0511	11.0458	10.964
NM_001009949_at	9.98757	10.1111	9.99322	9.59346	9.50914	10.2433	10.1565	10.2165	10.037	10.1138	10.1604	9.9482	10.1381	9.93004
NM_001009950_at	5.62942	5.75014	5.84099	6.02211	6.26632	5.75619	5.67608	6.10387	5.84168	5.71634	5.84646	5.6354	5.90416	5.73081
NM_001009951_at	6.26435	6.44612	6.43816	6.1626	6.27244	6.24312	6.10291	6.07132	6.38467	6.26396	6.22575	6.13945	6.19909	6.27904
NM_001009952_at	4.5866	4.16817	4.20011	3.82339	4.02284	4.181	4.43741	4.11874	4.20736	4.12857	4.16803	4.11988	4.08765	4.0222
NM_001009978_at	11.5343	11.1934	11.383	11.9071	11.6541	11.5216	11.4566	11.3351	11.2783	11.4095	11.4501	11.3541	11.3591	11.3329
NM_001009979_at	11.4463	11.0758	11.2595	11.7779	11.5491	11.3823	11.3598	11.2128	11.1841	11.3012	11.3433	11.2392	11.248	11.234
NM_001010825_at	7.08437	7.26863	7.17111	6.67709	6.73342	7.1108	7.07286	7.03409	7.2658	7.25168	7.26303	6.87616	6.82472	6.75234
NM_001010826_at	6.0332	5.90285	6.04859	6.46345	5.86659	5.80226	5.79129	5.99052	6.10092	6.03645	5.95727	5.77641	6.20094	5.94342
NM_001010827_at	5.28371	5.42191	5.42081	5.82529	6.16379	5.37257	5.29678	5.41658	5.64033	5.42929	5.42472	5.41874	5.42976	5.47578
NM_001010828_at	5.08833	5.26174	5.25316	5.28272	5.18475	5.25311	5.20816	5.10438	5.14349	5.23344	5.37717	5.21503	5.15078	5.16556
NM_001010829_at	3.96421	4.0187	3.99212	4.16305	4.10674	3.93033	3.8474	3.85128	4.10183	3.99109	3.88522	3.97556	3.82943	3.83023
NM_001010830_at	4.02271	3.93306	3.98241	4.20189	4.06265	4.03164	3.90782	4.16819	3.96552	3.90226	4.16803	4.02023	3.88066	4.02916
NM_001010831_at	4.52363	4.60293	4.49469	4.61827	4.71238	4.52692	4.48771	4.50411	4.63218	4.54465	4.55883	4.46295	4.50424	4.56764
NM_001010833_at	7.56703	7.46859	7.41796	7.31426	7.37108	7.20348	7.40823	7.35276	7.56504	7.53841	7.65026	7.42593	7.65578	7.50572
NM_001010834_at	4.48316	4.38477	4.62793	4.7775	4.61157	4.58913	4.438	4.60649	4.63409	4.52482	4.57955	4.56466	4.60393	4.54839
NM_001010835_at	5.17057	5.37862	5.33106	5.41181	5.04119	5.18048	5.26798	5.27789	5.11964	5.24179	5.25357	5.13464	5.25197	5.21742
NM_001010836_at	6.67442	6.95979	6.82208	6.90359	6.69011	6.89862	6.69975	6.97839	7.06614	6.99291	6.93995	6.83929	6.98505	6.80879
NM_001010837_at	4.27372	4.27709	4.34851	4.38382	4.67512	4.3177	4.32715	4.32996	4.28521	4.35016	4.27526	4.26139	4.2532	4.30743
NM_001010838_at	4.98598	4.99803	4.86721	4.95357	5.2944	4.83947	4.81509	4.9191	4.87586	4.91712	4.91507	4.86076	5.11346	4.86017
NM_001010839_at	4.73058	4.73356	4.67466	4.82233	5.25012	4.67627	4.71527	4.81584	4.80898	4.71296	4.74286	4.72338	4.70048	4.72742
NM_001010840_at	4.0758	4.21496	4.0821	4.09123	3.99685	4.14826	4.03767	4.00342	4.00415	4.08538	3.97156	4.04863	4.09878	4.09564
NM_001010930_at	5.30854	5.44851	5.46786	6.14255	5.85434	5.68564	5.49096	5.40176	5.63487	5.59277	5.46127	5.15675	5.50554	5.30129
NM_001010937_at	9.92137	9.82932	10.1484	9.89236	9.47097	10.0219	10.2536	9.92526	9.76948	9.67174	9.52055	9.70871	9.57722	9.62584
NM_001010941_at	8.4449	8.67168	8.23295	7.04584	7.63199	7.85125	7.7979	7.97257	8.37116	8.43503	8.36907	8.00836	7.73837	7.83052
NM_001010973_at	7.40616	7.44943	7.58229	7.33269	7.84763	7.53095	7.49566	7.67271	7.50994	7.474	7.40664	7.32089	7.52407	7.43538
NM_001011517_at	4.53885	4.48505	4.56319	4.65668	4.68888	4.62434	4.49281	4.45285	4.47562	4.59029	4.44258	4.50623	4.55897	4.47682
NM_001011518_at	5.33797	5.37693	5.22059	5.4151	5.06252	5.42292	5.3064	5.43555	5.36709	5.40496	5.25506	5.35126	5.45777	5.39932
NM_001011519_at	6.17617	6.46141	6.08554	6.12752	5.84066	6.30599	5.80218	6.68193	6.34213	6.0601	6.40779	6.05086	6.31026	6.3456
NM_001011520_at	4.35322	4.25722	4.2864	4.38321	4.51446	4.27371	4.28531	4.30955	4.1805	4.24074	4.26183	4.35069	4.30696	4.29407
NM_001011523_at	4.67122	4.68927	4.67305	4.65226	5.02419	4.73567	4.70793	4.68672	4.67625	4.6607	4.67736	4.54713	4.47732	4.67111
NM_001011524_at	5.26073	5.20872	5.18029	5.41587	5.33982	5.11114	5.09248	5.07252	5.15787	5.16169	5.33154	5.22256	5.08037	5.09143
NM_001011525_at	6.64145	6.78203	6.47538	6.84223	6.36037	6.9886	6.64939	7.19585	6.56549	6.73467	6.66698	6.69813	6.49968	6.60056
NM_001011527_at	4.85172	5.00459	5.43057	4.71085	4.8566	4.8085	5.23176	5.06548	5.69648	5.30429	5.33466	5.10897	5.4474	5.25178
NM_001011528_at	5.39145	5.21361	5.38144	5.65448	5.94125	5.39057	5.7972	5.18366	5.28979	5.38846	5.47856	5.38627	5.62878	5.48828
NM_001011529_at	4.45891	4.36423	4.46399	4.19177	4.30645	4.47082	4.42192	4.32605	4.3951	4.52891	4.35232	4.42837	4.43016	4.52877
NM_001011530_at	5.09705	4.89345	5.01643	4.96758	4.8097	5.00909	4.99698	5.00752	4.94738	5.22424	5.222	4.85564	4.7992	4.81154
NM_001011531_at	4.15654	4.23689	4.24362	4.12136	4.68335	4.16791	4.29056	4.18632	4.52807	4.39866	4.66341	4.29987	4.48434	4.20283
NM_001011532_at	4.3411	4.03651	4.30576	4.83933	4.06265	4.11659	4.3177	4.13443	4.20953	4.06103	4.16803	4.20818	4.15024	4.25897
NM_001011533_at	6.00507	5.99189	6.36393	6.68726	6.69687	6.43252	6.46486	5.8683	6.53913	6.55901	6.40385	6.51624	6.56219	6.64511
NM_001011534_at	4.3942	4.43511	4.39269	4.5646	4.50228	4.45405	4.33942	4.4289	4.49062	4.46307	4.47681	4.45315	4.47042	4.41464
NM_001011535_at	4.3685	4.42582	4.34929	4.49151	4.78537	4.48926	4.34027	4.35094	4.51307	4.41232	4.34166	4.51784	4.30043	4.35356
NM_001011536_at	5.03489	5.50453	5.11942	5.19593	5.24446	5.1762	5.42346	5.37809	5.46579	5.49643	5.28982	5.1526	5.34911	5.20452
NM_001011662_at	4.80427	4.76457	4.80263	4.80399	4.81899	4.77344	4.91828	4.8001	5.00505	4.85305	4.88013	4.67683	4.86133	4.73676
NM_001011684_at	5.66689	5.53273	5.82409	5.73722	5.89857	5.67935	5.70492	5.62654	5.72184	5.83976	5.877	5.56069	5.72348	5.71723
NM_001011687_at	5.24434	5.46796	5.33148	5.16142	5.22082	5.204	5.27358	5.42199	5.30735	5.07916	5.25482	5.19811	5.43064	5.16613
NM_001011695_at	4.66663	4.85981	4.68879	4.704	4.85741	4.688	4.66358	4.65129	4.62996	4.59884	4.78084	4.65562	4.67593	4.70442
NM_001011707_at	5.25769	5.47809	5.34554	5.65957	5.91359	5.40921	5.45282	5.68417	5.48658	5.69076	5.37831	5.29095	5.57276	5.34245
NM_001011721_at	5.2209	5.30651	5.34316	5.51689	5.70134	5.308	5.32216	5.32811	5.32084	5.63021	5.25891	5.01845	5.21122	5.10701
NM_001011732_at	7.4695	7.44439	7.43275	7.4262	7.37232	7.49542	7.38923	7.55348	7.54459	7.50404	7.5088	7.42979	7.55386	7.45108
NM_001011733_at	4.50227	4.58375	4.4852	5.12066	4.92416	4.3985	4.57473	4.22657	4.55661	4.63259	4.74214	4.59658	4.61885	4.55458
NM_001011734_at	3.8661	3.97983	3.97064	4.18434	4.08516	3.9072	3.95697	3.96773	3.94981	3.93465	4.0721	4.05081	3.93059	3.99787
NM_001011735_at	3.98139	4.09877	4.02933	4.09739	4.25475	3.99782	3.99769	4.02809	4.00096	4.02043	4.05124	4.03382	3.99681	4.0512
NM_001011736_at	4.33743	4.23535	4.37923	4.30213	4.27699	4.37596	4.41291	4.29406	4.50767	4.24859	4.56529	4.25773	4.36916	4.50902
NM_001011737_at	5.20582	5.31384	5.43559	5.2895	5.58202	5.29119	5.31325	5.38106	5.34817	5.28794	5.28258	5.33555	5.39903	5.32063
NM_001011738_at	6.0416	6.19557	6.03279	6.19109	5.91444	6.0517	6.18813	6.01172	6.02209	5.93204	5.94651	6.01563	6.12241	6.07475
NM_001011739_at	5.8697	5.89701	5.98706	5.96189	6.19495	5.77464	6.04144	5.85627	5.75514	5.76062	6.27984	6.39931	6.20561	6.14438
NM_001011740_at	5.30029	5.23241	5.3377	5.02443	5.12418	5.31526	5.25568	5.45237	5.34191	5.51116	5.35048	5.32052	5.39883	5.37632
NM_001011742_at	5.0801	4.95894	5.02952	5.02354	5.41151	5.06855	4.80874	4.98734	4.98217	4.92774	5.02012	4.99195	4.88731	4.96465
NM_001011743_at	5.26885	5.20051	5.38422	5.47933	5.41696	5.26485	5.32117	5.467	5.35877	5.29975	5.43187	5.227	5.40366	5.21811
NM_001011744_at	4.74276	4.75621	4.69335	4.96938	4.99543	4.90709	4.73916	4.69512	4.79314	4.78128	4.7843	4.72677	4.97964	4.84485
NM_001011748_at	4.49963	4.71378	4.78609	4.57251	4.94348	4.72616	4.64588	4.6688	4.51204	4.70457	4.55255	4.67832	4.7548	4.60291
NM_001011749_at	4.55768	4.49573	4.6153	4.90933	4.57394	4.57224	4.47652	4.58942	4.51185	4.50926	4.45461	4.51704	4.4026	4.48826
NM_001011750_at	4.47352	4.43722	4.43066	4.45169	4.46184	4.32515	4.54246	4.50477	4.3568	4.40847	4.56584	4.41969	4.62625	4.50086
NM_001011751_at	4.26036	4.16807	4.21386	4.24411	4.22491	4.19432	4.20469	4.21217	4.25674	4.20468	4.22926	4.23511	4.412	4.20884
NM_001011752_at	4.43978	4.42331	4.46195	4.5928	4.47787	4.55512	4.39827	4.49066	4.51053	4.51053	4.50215	4.45315	4.50287	4.3969
NM_001011753_at	4.53827	4.588	4.48949	4.83174	4.39973	4.70845	4.51129	4.59707	4.50029	4.46225	4.43531	4.5151	4.66096	4.4551
NM_001011754_at	4.73573	4.76772	4.81701	4.77893	4.80806	4.83275	4.81629	4.81663	4.75052	4.80536	4.80243	4.856	4.77559	4.7554
NM_001011755_at	4.62712	4.68336	4.70549	4.99862	4.92317	4.6104	4.60243	4.72589	4.62559	4.60093	4.58033	4.7107	4.57699	4.56305
NM_001011756_at	4.32458	4.19318	4.27944	4.20222	4.61192	4.32896	4.21966	4.29794	4.28185	4.32164	4.42751	4.28713	4.31745	4.2884
NM_001011757_at	4.82568	4.75249	4.8392	4.77263	4.73796	4.70558	4.73386	4.84754	4.77604	4.69899	4.69876	4.66616	4.57966	4.79784
NM_001011758_at	5.35438	5.23347	5.27904	5.30256	5.45976	5.43448	5.34469	5.27995	5.36618	5.34417	5.36726	5.41042	5.35797	5.42647
NM_001011759_at	4.39874	4.41636	4.48107	4.44378	4.49543	4.49013	4.38558	4.57691	4.44757	4.43655	4.44153	4.44421	4.46545	4.46686
NM_001011760_at	6.61402	6.69217	6.79068	6.86805	6.64955	6.52921	6.69077	6.96571	6.8039	6.84593	6.81109	6.5311	6.71052	6.5293
NM_001011761_at	5.2019	5.19403	5.18682	5.10099	5.42076	5.17693	5.23852	5.25725	5.16807	5.34109	5.33145	5.13527	5.24731	5.21258
NM_001011764_at	4.41008	4.34161	4.36166	4.39626	4.16466	4.47562	4.36828	4.26064	4.40893	4.25964	4.45867	4.50469	4.47182	4.4707
NM_001011767_at	3.85557	3.92052	3.8689	4.01915	4.17498	3.85627	3.93086	4.05909	3.92152	3.90414	3.94574	3.88093	4.08715	3.93424
NM_001011769_at	5.14178	5.04144	5.11608	5.31984	5.49941	5.19936	5.16749	5.23005	5.31769	5.29902	5.22112	5.01656	5.23055	5.17251
NM_001011770_at	5.3114	5.47146	5.34384	5.29192	5.46143	5.47589	5.43758	5.64614	5.52287	5.32853	5.57008	5.36296	5.41438	5.62935
NM_001011771_at	4.75837	4.77641	4.65885	4.59283	4.71866	4.62786	4.57112	4.60532	4.67839	4.7035	4.71283	4.74125	4.61823	4.67614
NM_001011774_at	4.48819	4.35923	4.38794	4.45514	4.76468	4.32212	4.4261	4.43523	4.35098	4.35305	4.50933	4.27086	4.49701	4.48351
NM_001011775_at	5.05348	5.07136	4.99811	5.22956	5.12722	4.93933	4.98662	5.14803	5.05416	5.25056	5.05548	5.00284	5.11577	5.21294
NM_001011776_at	4.99253	4.99953	4.91421	5.2036	4.93262	4.91311	4.92786	4.96293	4.99432	4.93339	4.92759	4.98521	5.06527	4.94547
NM_001011777_at	5.47341	5.4984	5.52997	5.3925	5.59112	5.48438	5.50187	5.51661	5.44497	5.44747	5.6538	5.4919	5.82758	5.5577
NM_001011778_at	5.36418	5.44286	5.44501	5.5989	5.2305	5.36946	5.43159	5.49148	5.56693	5.39332	5.41443	5.18071	5.48532	5.33391
NM_001011779_at	5.32778	5.00894	5.30831	5.00051	5.25837	5.31365	5.09759	5.29011	5.1392	5.49121	5.62066	5.13661	5.40557	5.15469
NM_001011782_at	5.57138	5.74598	5.74329	5.64925	6.1018	5.66897	5.50365	5.79885	5.65437	5.62973	5.82817	5.65809	5.87685	5.72052
NM_001011783_at	4.32697	4.25978	4.21736	4.42636	4.38299	4.29175	4.36663	4.26019	4.27484	4.29979	4.29	4.20818	4.18717	4.43215
NM_001011784_at	4.01972	4.05696	4.06375	4.07111	4.1684	4.10745	4.06109	4.07414	4.03636	4.04025	4.00235	4.09418	4.09693	4.05528
NM_001011785_at	4.70418	4.75167	4.74076	4.66543	4.68794	4.73816	4.7674	4.77823	4.66961	4.66299	4.80911	4.88957	4.75845	4.70433
NM_001011787_at	4.25839	4.3515	4.19162	4.36877	4.27186	4.14699	4.14331	4.14965	4.20529	4.14927	4.41897	4.22625	4.44844	4.07102
NM_001011789_at	6.0527	5.9989	5.87199	5.98388	6.28477	6.04336	5.88455	6.31545	6.06535	5.88233	6.11157	6.08872	6.03122	5.91008
NM_001011790_at	5.4595	5.6404	5.56038	6.2514	5.80616	5.65209	5.35009	5.72463	5.59996	5.50951	5.56815	5.65256	5.55564	5.66021
NM_001011791_at	3.97635	3.95844	3.94443	4.13859	4.20556	3.92726	3.98233	3.90325	3.97928	4.01929	3.96674	3.88596	3.9525	3.99617
NM_001011792_at	4.65668	4.77085	4.79271	4.66403	4.22418	4.73487	4.86831	4.92828	4.86957	4.88421	4.81347	4.74598	4.76572	4.81347
NM_001011793_at	5.22951	5.36794	5.27557	5.45191	6.26333	5.23862	5.51384	5.39945	5.66593	5.30328	5.62626	5.42039	5.66352	5.48208
NM_001011794_at	4.67355	4.59637	4.6625	4.72418	4.85371	4.74809	4.63437	4.72321	4.79396	4.71909	4.69026	4.677	4.82581	4.83289
NM_001011795_at	4.49782	4.5123	4.59207	4.41108	4.53711	4.62305	4.70369	4.62874	4.50864	4.62185	4.56461	4.6477	4.62313	4.69638
NM_001011796_at	4.85362	4.89885	5.0783	5.14796	5.24045	4.85632	5.04132	4.96225	5.02236	4.7815	5.05208	5.15774	5.15897	4.99246
NM_001011799_at	5.55807	5.52076	5.48433	5.6186	5.54313	5.77344	5.58181	5.73728	5.33302	5.69344	5.54686	5.53876	5.76312	5.55466
NM_001011800_at	4.85838	4.96956	4.83011	4.96866	5.44151	4.96135	4.87631	4.91418	4.85333	4.86349	4.85642	4.8547	4.85333	4.93886
NM_001011801_at	4.96689	4.99577	4.93695	5.49513	5.26939	4.97412	4.98739	4.91008	4.94004	4.9655	5.02225	5.0414	5.01266	4.97128
NM_001011802_at	4.54752	4.34577	4.58099	4.7068	4.90795	4.38454	4.59774	4.32894	4.36212	4.23903	4.50083	4.46965	4.55657	4.57704
NM_001011803_at	4.08797	4.16413	4.13164	4.13441	4.4167	4.11231	4.08888	4.13449	4.10373	4.06455	4.11382	4.10164	4.12331	4.14754
NM_001011804_at	4.9087	5.02773	5.06074	5.01252	5.08914	5.01366	4.98325	4.98787	5.01418	5.06004	5.01744	4.9389	5.0944	5.05068
NM_001011806_at	5.12633	5.23026	5.4714	5.35686	5.43469	5.1528	5.17658	5.23198	5.6229	5.25083	5.33335	5.03512	5.39566	5.32856
NM_001011807_at	4.43741	4.52947	4.62737	4.50021	4.57068	4.47886	4.4558	4.40273	4.41062	4.30602	4.40273	4.5088	4.46386	4.47913
NM_001011808_at	4.79517	4.89968	4.92324	4.76715	5.03553	4.75651	4.87059	4.91646	4.83206	4.86908	4.85364	4.83547	5.10023	4.92919
NM_001011809_at	4.63341	4.52349	4.52025	4.54332	4.49141	4.492	4.55325	4.40921	4.55458	4.50447	4.48614	4.46464	4.52578	4.43165
NM_001011810_at	4.79708	4.90864	4.77175	4.8625	4.95358	4.5903	4.51379	4.95797	4.85168	4.72889	4.8716	4.69296	4.98662	4.75499
NM_001011811_at	5.74238	5.46234	5.30049	4.94477	4.96539	5.11395	5.08474	5.63509	5.12552	5.23784	5.63899	5.85226	5.94324	5.31741
NM_001011812_at	3.96936	4.11068	4.06499	4.08178	4.14441	3.99436	4.07767	4.11874	4.02238	4.12229	4.12805	4.07652	4.19881	3.97531
NM_001011813_at	4.64231	4.63564	4.64409	4.94929	5.48415	4.72407	4.72659	4.6653	4.5365	4.73793	4.60895	4.7117	4.70494	4.76691
NM_001011814_at	6.77053	6.87112	6.76501	7.69746	6.84342	6.8647	6.7075	7.00913	6.86266	6.83794	6.78893	6.85599	6.72545	6.86712
NM_001011815_at	4.11559	4.22737	4.07969	4.25735	4.3439	4.16409	4.34184	4.2578	4.17993	4.04181	4.06596	4.41625	4.36891	4.18138
NM_001011816_at	4.35226	4.3323	4.43713	4.79329	4.78834	4.34216	4.29729	4.33884	4.34	4.29338	4.39188	4.19449	4.37389	4.40445
NM_001011818_at	6.42221	6.16917	6.76733	6.64151	6.95099	6.52563	6.52252	6.35853	6.46553	6.22939	6.14858	6.38846	6.17012	6.34114
NM_001011819_at	5.28336	5.22135	5.1489	5.12601	5.12844	5.26622	5.25012	5.18382	5.26804	5.18468	5.25183	5.23636	5.37291	5.09163
NM_001011821_at	4.15318	4.238	4.20492	4.48031	4.1765	4.22707	4.24918	4.23689	4.40956	4.26957	4.36352	4.32206	4.38139	4.29024
NM_001011822_at	4.58112	4.82918	4.72202	4.60431	4.70852	4.68517	4.77941	4.64851	4.84962	4.55778	4.58892	4.78889	5.12439	4.8188
NM_001011823_at	4.04868	4.05755	4.08357	4.16549	4.18885	4.06773	4.13349	4.08667	4.14381	4.07717	4.06793	4.1449	4.15409	4.04665
NM_001011824_at	4.157	4.15952	4.16392	4.1308	4.39996	4.18334	4.18023	4.13468	4.22123	4.14736	4.19607	4.28611	4.28361	4.13742
NM_001011825_at	4.70714	4.63643	4.69693	4.58708	4.69476	4.69892	4.55757	4.75771	4.48225	4.74041	4.62316	4.72688	4.73589	4.6918
NM_001011826_at	5.47679	5.52809	5.56102	5.34966	5.64403	5.33543	5.58859	5.56089	5.74398	5.56217	5.5182	5.74394	5.579	5.65143
NM_001011827_at	4.61129	4.41599	4.52192	4.40988	4.77705	4.50179	4.57624	4.7203	4.64311	4.4558	4.56789	4.37262	4.63986	4.40107
NM_001011828_at	4.51121	4.39723	4.51353	4.46401	4.47721	4.5049	4.45372	4.42875	4.4685	4.42111	4.55811	4.51048	4.57557	4.47573
NM_001011830_at	4.86571	4.85766	4.87669	5.68608	6.20175	4.89897	4.8852	4.77154	4.75198	4.84504	4.92495	4.94636	4.86601	4.88653
NM_001011831_at	4.76598	4.90773	4.71943	4.91338	4.84718	4.76077	4.71102	4.73794	4.75987	4.8335	4.70745	4.80908	4.8894	4.74065
NM_001011832_at	4.67576	4.80512	4.87606	4.84435	5.14879	4.73238	4.80394	4.83743	4.93085	4.89825	4.91096	4.83035	4.89832	4.79408
NM_001011833_at	5.01802	5.01171	4.97191	5.00632	5.05792	4.87776	5.00738	4.91164	5.14616	5.07926	4.99977	4.96489	5.05661	5.00605
NM_001011834_at	5.10917	5.13731	5.18099	5.37045	4.97551	5.12416	5.18997	5.06035	5.19061	5.40512	5.31832	5.12628	5.22274	5.20158
NM_001011835_at	5.97589	6.18393	5.9855	6.30173	6.26573	6.19642	6.01037	6.16599	6.41796	5.92966	5.90778	5.92584	5.98142	6.01561
NM_001011837_at	4.59218	4.72732	4.71724	4.42082	4.7077	4.72235	4.73232	4.70523	4.66206	4.70847	4.804	4.90564	4.87679	4.83155
NM_001011839_at	4.10233	4.09444	4.16156	4.16659	4.26261	4.333	3.98199	4.05382	4.01466	4.07138	4.07388	4.28953	4.05496	4.18847
NM_001011840_at	4.54357	4.69945	4.74151	4.47275	5.14268	4.70837	4.6228	4.8402	4.62949	4.58505	4.72729	4.62518	4.75646	4.70735
NM_001011841_at	5.05129	5.1031	5.12559	4.93458	5.42781	4.87372	5.00925	5.07289	5.10674	5.03945	5.25508	5.16734	5.07719	4.98411
NM_001011842_at	4.78875	4.73342	4.73916	4.68513	4.9035	4.7888	4.73248	4.76814	4.78553	4.73418	4.93807	4.73578	4.78816	4.71897
NM_001011845_at	4.24302	4.52518	4.57489	4.59044	4.47837	4.56326	4.59885	4.60314	4.7461	4.54243	4.60271	4.56095	4.73873	4.56667
NM_001011846_at	5.9733	6.1359	6.39413	5.53845	6.52085	6.24968	6.43963	5.97707	5.68829	6.4227	6.16699	6.21479	6.18913	6.12985
NM_001011847_at	4.79855	4.89613	4.86429	5.22744	5.03085	5.13095	4.85843	5.01385	5.12285	4.86581	4.95647	4.70753	5.36674	5.07747
NM_001011848_at	4.29691	4.4267	4.32345	4.42049	4.77693	4.40039	4.43443	4.39862	4.42702	4.41307	4.4199	4.42682	4.45643	4.34224
NM_001011849_at	5.58727	5.48574	5.43833	5.45444	5.38671	5.4863	5.42361	5.68139	5.50325	5.34803	5.48901	5.58796	5.72529	5.38681
NM_001011850_at	5.20215	4.98844	5.12061	5.04728	5.28261	4.99214	4.84172	5.01957	5.12885	4.9718	5.17727	4.99689	5.01643	4.97519
NM_001011851_at	5.45804	5.52845	5.66987	5.96031	5.94122	5.62454	5.58324	5.75475	5.81266	5.62043	5.67755	5.67883	5.78478	5.62081
NM_001011852_at	5.16812	4.79256	4.97142	4.82597	5.19656	5.10954	4.96027	4.95355	5.05295	5.15874	5.18822	5.25527	5.19809	5.09595
NM_001011853_at	4.05552	4.1582	4.04365	4.24498	3.87053	4.10696	4.11217	3.96357	4.15505	4.05543	4.06756	3.98637	4.09243	4.25274
NM_001011854_at	5.03103	5.08028	5.24105	5.00539	4.99188	5.15341	5.16051	5.33083	5.52144	5.34158	5.37643	5.18908	5.38813	5.09614
NM_001011855_at	4.68227	4.59306	4.40967	4.63132	4.64642	4.56023	4.37378	4.49356	4.5492	4.40967	4.52347	4.43146	4.53603	4.5953
NM_001011856_at	4.78801	5.29974	4.99194	5.24347	5.22035	5.09961	5.12152	5.22862	5.34271	5.42821	5.28497	5.11078	5.25384	5.12982
NM_001011857_at	4.7737	4.77817	4.8785	5.11434	5.05568	4.84007	4.79484	4.90288	4.91952	4.87759	4.62468	4.78112	4.97755	4.80493
NM_001011858_at	4.42452	4.43703	4.46941	4.69354	4.53878	4.43334	4.40061	4.36652	4.44403	4.40276	4.50862	4.35373	4.64648	4.39058
NM_001011859_at	4.66335	4.77279	4.79684	5.03668	5.15034	4.80184	4.81316	4.81769	4.79199	4.91992	4.72826	4.80231	4.86939	4.75048
NM_001011860_at	4.97289	5.17074	5.08738	5.06119	5.11966	4.94916	4.98166	5.11249	5.14893	5.19025	5.12663	5.15027	5.27055	5.31582
NM_001011861_at	6.06844	6.02816	6.18707	5.70972	6.32819	6.19291	6.03205	6.29231	6.00424	5.76628	6.05093	5.8784	6.14403	6.0472
NM_001011862_at	4.88368	4.86223	4.85075	5.11696	4.93425	4.78804	4.82429	4.84307	4.8516	4.89344	4.82139	4.89925	4.95481	4.94294
NM_001011863_at	5.27338	5.28979	5.41806	4.9868	5.294	5.25482	5.39604	5.64788	5.22376	5.29053	5.36301	5.71653	5.30139	5.37813
NM_001011864_at	4.4868	4.57123	4.54418	4.69051	4.856	4.49104	4.52205	4.56747	4.48199	4.61711	4.58382	4.45389	4.57272	4.51334
NM_001011865_at	5.22225	5.24343	5.24377	5.54951	5.76643	5.36081	5.22435	5.37127	5.34405	5.19235	5.32296	5.33404	5.52691	5.33605
NM_001011866_at	4.94936	4.89524	5.03871	5.13675	5.30679	5.06197	5.01946	4.97308	4.9485	5.11089	4.96259	5.03632	5.02585	4.98542
NM_001011867_at	4.15799	4.15982	4.15471	4.81909	4.12801	4.35829	4.30933	4.22461	4.52846	4.20026	4.19462	4.19938	4.05825	4.52981
NM_001011868_at	4.18222	4.1205	4.15469	4.19743	4.14387	4.1513	4.02581	4.0867	4.11684	4.14702	4.1131	4.11986	4.16801	4.10179
NM_001011869_at	4.9107	4.93315	4.97335	5.25905	5.17318	4.97965	4.88164	4.93893	5.07423	4.82357	4.92455	4.93865	4.90835	4.95045
NM_001011870_at	5.53393	5.49422	5.62002	5.84776	5.59004	5.58953	5.43912	5.70006	5.4323	5.5444	5.64264	5.66563	5.5949	5.58979
NM_001011871_at	4.27121	4.26693	4.16328	4.2011	4.40075	4.47134	4.19346	4.17368	4.23586	4.40928	4.27024	4.07722	4.43489	4.26852
NM_001011872_at	5.67854	5.69145	5.66127	5.40228	5.94506	5.76266	5.84162	5.88714	5.54321	5.84295	5.93473	5.69031	5.59791	5.76544
NM_001011873_at	4.34679	4.35433	4.37802	4.41763	4.81342	4.36564	4.32681	4.3598	4.30594	4.34478	4.39422	4.46369	4.38761	4.313
NM_001011874_at	10.611	10.6968	10.5329	9.76336	10.1348	10.6124	10.631	10.6602	10.6408	10.6764	10.6529	10.7011	10.6136	10.5433
NM_001011875_at	4.71794	4.68244	4.82992	4.79702	4.68666	4.80695	4.74122	4.84287	4.76858	4.67901	4.62899	4.70537	4.69855	4.72855
NM_001011876_at	5.66813	5.66067	5.7093	5.90983	5.98971	5.75742	5.71782	5.80459	5.88562	5.798	5.77748	5.59102	5.72911	5.56694
NM_001011877_at	5.33383	5.44241	5.41143	5.77195	5.77909	5.45978	5.3359	5.55752	5.45717	5.49238	5.38668	5.36084	5.49142	5.40225
NM_001012236_at	7.84881	7.93927	7.88926	7.46379	7.60064	7.89314	7.74619	7.85269	7.94906	7.88834	7.8484	7.68678	7.81763	7.82637
NM_001012265_at	4.25898	4.35253	4.25072	4.18068	4.23895	4.23192	4.27945	4.34283	4.39327	4.37439	4.416	4.37449	4.42439	4.3391
NM_001012266_at	4.71113	4.6426	4.59647	4.59874	4.89461	4.56562	4.6983	4.6601	4.67452	4.77907	4.57291	4.64273	4.6426	4.67718
NM_001012269_at	4.85004	4.80159	5.14995	4.43086	4.30552	5.06952	4.73039	5.08962	4.74483	4.87865	5.11961	4.78944	5.22007	4.84082
NM_001012273_at	5.64521	5.72866	5.67095	5.69089	5.78656	5.65827	5.65083	5.64714	5.65939	5.79854	5.68788	5.78639	5.67558	5.64188
NM_001012305_at	9.10517	9.29388	9.21861	9.7466	10.1369	9.33168	9.28164	9.29767	9.32205	9.14649	9.13834	9.2171	9.21499	9.26514
NM_001012306_at	4.43418	4.51702	4.42196	4.75179	4.92783	4.41717	4.49566	4.56035	4.36449	4.40273	4.47753	4.54957	4.65488	4.37477
NM_001012309_at	7.74087	7.67632	7.83096	8.83989	8.79075	7.82552	8.09729	7.70707	7.55117	7.65355	7.88554	7.64663	7.63044	7.58911
NM_001012310_at	6.65979	6.84197	6.66609	6.56734	6.88062	6.60463	6.57363	6.71888	6.69629	6.84314	6.74083	6.49215	6.63149	6.59112
NM_001012311_at	6.79308	6.82811	6.68174	6.78484	6.82323	6.82131	6.95375	6.82865	6.85749	7.04796	6.7199	6.76719	6.92679	6.78728
NM_001012322_at	5.87053	5.8126	5.79388	5.81603	5.73257	5.88965	5.68815	5.85435	5.90222	6.03816	5.90475	6.01962	6.0349	5.91297
NM_001012323_at	5.19351	5.35149	5.32403	5.54968	5.54352	5.16863	5.28515	5.17844	5.45768	5.47753	5.38321	5.34611	5.3282	5.21541
NM_001012324_at	6.83251	6.59556	6.9666	7.12499	7.92776	6.92346	7.24297	6.92305	6.67078	6.92165	6.76567	6.85012	6.50154	6.77917
NM_001012325_at	7.09191	6.79319	7.07397	6.60915	6.405	7.07382	6.94454	6.71425	6.90079	6.81714	6.87093	6.35246	6.34954	6.47203
NM_001012330_at	12.1474	12.3417	12.006	12.1024	11.9601	11.9906	12.0144	11.9976	12.0958	12.1479	12.2169	11.8464	11.9393	11.9312
NM_001012335_at	9.45427	9.37492	9.60919	9.08851	9.3729	9.44998	9.53216	9.49494	9.67879	9.579	9.57134	9.46694	9.49129	9.51359
NM_001012336_at	9.67042	9.58044	9.80117	9.27968	9.48972	9.68008	9.74713	9.7046	9.8833	9.79361	9.73579	9.64548	9.67794	9.74644
NM_001012363_at	6.65848	7.06949	6.71827	6.61967	6.91191	6.68326	6.62433	6.85587	6.83974	6.66523	6.89792	6.8593	7.01206	6.79244
NM_001012392_at	5.28117	5.43127	5.38556	5.6684	5.76173	5.49669	5.31403	5.46392	5.50094	5.44862	5.44812	5.40902	5.37707	5.43566
NM_001012396_at	9.84964	9.84229	9.75806	11.6697	10.8853	9.85859	9.77784	9.76229	9.73231	9.85559	9.73609	9.78028	9.7846	9.87455
NM_001012400_at	9.14396	9.1983	9.14197	9.29074	9.30514	9.40118	9.1328	9.13964	9.21534	9.21404	9.17372	8.90654	9.16411	9.07095
NM_001012401_at	7.72697	7.80119	7.80052	9.80838	8.26704	7.58017	7.58031	7.67523	7.73133	7.77579	7.77065	7.74524	7.85955	7.59536
NM_001012402_at	6.74028	6.7785	6.86061	6.75251	7.08401	6.87364	6.8166	7.07834	6.82667	6.81741	6.95138	6.75882	6.87949	6.76745
NM_001012434_at	5.40026	5.3431	5.45887	5.8162	5.30619	5.29644	5.22298	5.4134	5.49374	5.48318	5.35147	5.29126	5.64636	5.34118
NM_001012448_at	7.30597	6.98057	7.18765	6.73785	6.66596	7.31281	7.07016	7.1486	7.07144	7.07596	7.07882	6.26953	6.59383	6.53432
NM_001012449_at	6.83735	6.46765	6.78455	6.52381	6.4393	6.76363	6.56808	6.37327	6.5669	6.4969	6.6061	6.12224	6.16536	6.25822
NM_001012450_at	8.86276	8.94252	9.0138	9.18108	9.1411	9.05393	9.08611	9.0428	8.92592	8.99638	8.98833	8.92058	8.96191	8.86815
NM_001012451_at	8.9924	9.06405	9.11234	9.35867	9.44159	9.15433	9.24418	9.15257	9.06709	9.11957	9.10845	9.01032	9.07125	8.97921
NM_001012477_at	8.01464	7.87508	8.25361	7.88225	8.02493	7.50468	7.72195	7.92183	8.16804	8.23218	8.02744	7.72545	7.61366	7.91464
NM_001012517_at	7.7552	7.70212	7.64176	7.67696	7.48795	7.54035	7.73921	7.64905	7.74342	7.88289	7.83408	7.60067	7.56469	7.62502
NM_001012518_at	8.72074	8.71577	8.80787	8.55795	8.65161	8.8004	8.6215	8.6704	8.82491	8.92723	8.89393	8.64345	8.44374	8.46662
NM_001012520_at	4.85133	4.77081	4.67606	5.05732	5.01055	4.90824	5.04946	4.80815	4.91536	4.82605	5.0162	4.8919	4.92212	4.78879
NM_001012623_at	10.9243	10.832	10.8309	11.6165	11.5029	11.0035	10.8832	10.872	11.0304	10.9162	11.0064	10.9509	10.9061	10.9243
NM_001012624_at	10.9223	10.8307	10.8371	11.5617	11.5212	11.0118	10.8805	10.876	11.0318	10.9371	11.0118	10.9626	10.9063	10.9245
NM_001012625_at	10.9266	10.822	10.8447	11.5605	11.5284	11.0195	10.8848	10.8725	11.036	10.9357	11.0048	10.9555	10.8975	10.9287
NM_001012638_at	8.95478	8.86142	8.96471	9.19699	8.91117	8.92321	8.88548	8.846	8.80003	8.77778	8.80314	9.30587	9.33948	9.40008
NM_001012640_at	4.62023	4.73089	4.58824	4.79344	4.7996	4.64888	4.54937	4.78384	4.68777	4.60112	4.65427	4.78394	4.73164	4.76679
NM_001012667_at	9.66515	9.55651	9.71256	9.14324	9.16918	9.33462	9.3882	9.53272	9.51953	9.48346	9.77255	9.51787	9.48432	9.31787
NM_001012704_at	5.76326	5.92557	5.80088	5.61569	5.94614	5.73436	5.68721	5.86672	5.99641	5.8566	5.77246	5.71695	5.82903	5.8959
NM_001012723_at	5.53255	5.50742	5.50111	5.39034	5.64175	5.34143	5.49635	5.4918	5.5275	5.52205	5.52538	5.53502	5.51006	5.39955
NM_001012725_at	4.35723	4.52025	4.56054	4.57198	4.3851	4.60541	4.62695	4.59937	4.56072	4.47398	4.7664	4.64472	4.54662	4.512
NM_001012726_at	5.87192	5.84118	5.94963	6.40858	6.59174	6.0101	5.91023	6.05373	6.04837	6.07088	6.02819	5.84433	6.02384	5.9209
NM_001012765_at	10.5782	10.4834	10.567	9.9839	9.96798	10.7097	10.5548	10.5288	10.6137	10.6486	10.5924	10.6047	10.473	10.5397
NM_001013012_at	7.24456	7.38748	7.22189	7.14635	6.99443	7.28671	7.27223	7.24493	7.14901	7.29313	7.40572	7.23626	7.29971	7.17678
NM_001013013_at	6.50598	6.48847	6.51877	6.55139	6.75773	6.55793	6.54851	6.63377	6.57473	6.53024	6.65415	6.3718	6.62259	6.63564
NM_001013019_at	5.70327	5.71949	5.82111	6.37854	6.43866	5.73373	5.98109	5.92255	5.81603	5.69505	5.90026	5.88212	5.88626	5.83347
NM_001013022_at	7.12619	7.25463	7.10128	7.62463	7.41003	6.97694	7.06938	7.12124	7.1334	7.36573	7.36667	6.87809	7.05211	7.01774
NM_001013023_at	5.5365	5.58576	5.97824	5.59815	5.63981	5.9318	5.63189	5.93501	5.20227	5.39412	5.55236	5.4712	5.58613	5.48281
NM_001013024_at	8.31898	8.27546	8.57836	7.93814	8.20785	8.31151	8.23245	8.18189	8.40296	8.2993	8.40233	8.42566	8.14755	8.24148
NM_001013025_at	9.42386	9.45606	9.25286	8.81911	8.92136	9.33808	9.34541	9.18447	9.39411	9.41068	9.40639	9.36371	9.21877	9.34128
NM_001013026_at	5.97968	5.99062	6.11254	5.81123	5.71743	5.79747	6.00504	5.9693	5.97214	6.01503	6.01135	5.97198	6.01465	5.93101
NM_001013028_at	8.70102	8.63451	8.81308	8.20099	8.15741	8.96599	8.81832	8.63422	8.73986	8.75781	8.78116	8.43825	8.51613	8.67742
NM_001013256_at	9.42032	9.40443	9.39121	9.1031	9.61864	9.27288	9.27386	9.30923	9.40903	9.43716	9.38357	9.52729	9.46846	9.37861
NM_001013360_at	12.2006	12.2903	12.0133	11.4125	11.1955	12.2558	12.2033	12.1365	12.1758	12.2405	12.1941	12.1486	12.1914	12.3051
NM_001013362_at	12.2269	12.3098	12.0552	11.4416	11.2474	12.2686	12.2338	12.1654	12.1986	12.2592	12.2157	12.1681	12.2134	12.3135
NM_001013365_at	5.4501	5.34648	5.47668	5.39488	5.21962	5.35741	5.51631	5.38596	5.35028	5.10035	5.19298	5.72107	5.56665	5.83881
NM_001013366_at	9.1471	9.30231	9.13587	8.76242	8.80007	9.16618	9.13795	9.30515	9.20141	9.17677	9.20204	9.14181	9.25804	9.12025
NM_001013367_at	10.0995	9.96805	9.99214	9.75957	9.81398	10.074	9.99904	9.94594	9.99814	10.0659	10.1357	9.58428	9.46267	9.39455
NM_001013368_at	5.5108	5.63623	5.61976	5.47093	5.85136	5.62454	5.55383	5.55361	5.65084	5.61142	5.69699	5.85959	5.57239	5.72011
NM_001013369_at	6.81976	6.86086	6.96213	6.46909	6.48329	6.86172	6.90827	6.78273	6.95586	6.89863	6.86848	6.88824	6.79702	6.7719
NM_001013370_at	10.6273	10.6485	10.7788	9.96281	10.2814	10.4832	10.5924	10.4996	10.7159	10.7229	10.5571	10.4084	10.3043	10.4486
NM_001013371_at	7.43252	7.32127	7.13957	7.10223	7.19704	7.13125	7.10537	7.19891	7.14157	7.01377	7.24161	6.86078	7.16711	7.04127
NM_001013372_at	7.20645	7.18337	7.27465	7.06905	7.45267	7.07978	7.16307	7.22262	7.14117	7.19579	7.17784	7.17363	7.18206	7.17679
NM_001013373_at	5.74635	5.87943	5.8394	5.74665	5.89292	5.65152	5.84322	5.90374	5.95818	5.89341	5.85857	5.82991	5.91136	5.85778
NM_001013374_at	9.65887	9.55771	9.76781	9.73853	9.26082	10.037	10.0845	9.83071	9.61142	9.85789	9.87947	9.54812	9.71877	9.83663
NM_001013375_at	7.73228	7.64657	7.70741	8.16887	7.76791	7.83745	7.8125	7.5929	7.59656	7.66246	7.64247	7.42541	7.33706	7.40533
NM_001013376_at	9.80331	9.67122	9.95732	7.9332	8.16292	9.86855	9.69918	9.7107	9.86701	9.89331	9.9579	9.15557	8.93637	8.8764
NM_001013377_at	5.94166	6.10355	6.12961	6.30009	6.64541	6.16161	6.07615	6.12798	6.25	6.13986	6.05694	6.01468	6.4311	6.06599
NM_001013378_at	8.94018	9.06419	9.05454	9.3093	9.43489	8.8802	8.88814	8.84813	8.89075	9.01001	8.94483	8.88865	8.84072	8.75336
NM_001013379_at	7.95097	8.04912	8.13049	8.08866	7.97437	7.80907	7.75279	7.83366	7.97513	7.97521	8.10224	7.53237	7.37882	7.44987
NM_001013380_at	10.6113	10.6259	10.5721	11.1809	11.434	10.5781	10.5898	10.6058	10.6646	10.5663	10.6085	10.6973	10.6235	10.6117
NM_001013381_at	7.70541	7.89657	7.71722	7.61352	7.48503	7.77141	7.59381	7.93568	7.80874	7.70103	7.64316	7.73448	7.66523	7.59892
NM_001013382_at	5.04433	5.19584	5.13415	5.38897	5.12042	5.20348	5.17074	5.04829	5.20191	5.20869	5.20078	5.11498	5.26654	5.14718
NM_001013384_at	5.56308	5.82328	5.7925	5.63658	5.71113	5.68112	5.65684	5.99953	5.67828	5.69537	5.87221	5.79571	5.77188	5.78684
NM_001013385_at	8.53145	8.34876	8.85144	6.95315	7.50987	8.42151	8.37788	8.61164	8.97536	8.44713	8.39389	8.91848	8.34784	8.55147
NM_001013386_at	10.3836	10.523	10.4086	11.036	11.2469	10.4274	10.3734	10.3829	10.516	10.4472	10.5096	10.4426	10.6333	10.5256
NM_001013387_at	6.23131	6.15404	6.1519	6.55855	6.5948	6.1515	6.18823	6.17364	6.20586	6.10498	6.04947	6.2963	6.06239	6.11836
NM_001013389_at	8.98264	9.21851	9.1675	8.92154	8.8427	9.13033	9.14935	9.14503	9.10237	9.15468	9.19794	9.07905	9.14778	9.04856
NM_001013390_at	7.20562	7.79063	7.41606	6.23594	6.62459	6.87879	6.9922	7.55885	7.29801	7.4385	7.14986	7.05432	7.44261	7.47462
NM_001013391_at	9.4794	9.46871	9.36738	10.227	9.92712	9.40627	9.44843	9.36448	9.34678	9.40479	9.22646	9.47139	9.4219	9.50119
NM_001013393_at	5.16886	5.19616	5.11101	5.13384	5.05704	5.20169	5.10828	5.20759	5.12216	5.18795	5.25358	5.16685	5.30503	5.20682
NM_001013405_at	8.10769	8.02512	7.96194	8.02288	7.88635	8.07371	7.95492	7.84242	8.02866	8.08277	8.17948	7.95895	7.95664	7.77497
NM_001013411_at	10.9551	10.8827	11.0708	10.5029	10.6134	11.0216	10.9633	10.9355	11.1877	11.1591	11.0943	11.0592	10.9307	10.9693
NM_001013412_at	5.06324	5.14021	5.1859	5.14767	5.3999	5.1936	5.09618	5.12492	5.18952	5.27115	5.03877	5.04847	5.14632	4.9986
NM_001013414_at	10.1474	10.1302	10.1735	9.87646	9.92238	10.1909	10.1238	10.0996	10.0812	10.0774	10.0906	10.1409	10.1233	10.1158
NM_001013441_at	9.48417	9.54611	9.73475	10.1429	9.76287	9.70021	9.70054	9.62288	9.5375	9.63275	9.57959	9.53023	9.4658	9.5064
NM_001013575_at	4.21487	4.22255	4.20374	4.30837	4.1829	4.20798	4.1303	4.19898	4.24387	4.18407	4.26933	4.16966	4.19914	4.23505
NM_001013577_at	8.36136	8.57702	8.64874	8.03493	7.92963	8.57359	8.44274	8.51397	8.46604	8.66477	8.56787	8.36901	8.40645	8.56949
NM_001013578_at	8.65843	8.74376	8.68147	9.33358	9.59484	8.64878	8.56113	8.60945	8.611	8.72413	8.68887	8.72259	8.57584	8.58616
NM_001013580_at	7.95557	8.01983	7.97354	8.15535	8.20009	7.88225	7.94913	7.91094	7.89842	7.97399	7.90434	7.97955	8.05685	8.0268
NM_001013581_at	8.119	8.14161	8.13401	8.57212	8.45903	8.01012	8.09918	8.07917	8.06328	8.11355	8.11783	8.12689	8.20895	8.18606
NM_001013607_at	5.55233	5.5127	5.46417	5.41094	5.70178	5.58885	5.36089	5.76025	5.63673	5.54166	5.52473	5.33427	5.48657	5.5134
NM_001013608_at	7.2141	7.25754	7.1889	7.18868	7.16339	7.16886	7.14992	7.16349	7.1326	7.17396	7.22241	6.95185	7.08539	6.93566
NM_001013609_at	5.27644	5.47597	5.48293	5.5501	5.8735	5.38623	5.42591	5.32819	5.54875	5.35716	5.63889	5.35461	5.36451	5.2792
NM_001013616_at	5.20325	5.29004	5.39863	5.23535	5.38392	5.17899	5.22243	5.26316	5.18785	5.26607	5.29561	5.13337	5.23101	5.17269
NM_001013741_at	12.9706	13.1475	12.9577	13.0488	12.8773	13.046	13.0006	12.9903	13.0986	13.0975	13.0627	13.0018	13.1155	13.1397
NM_001013745_at	7.67865	7.5155	7.4593	7.11173	6.7795	7.48894	7.64174	7.57893	7.39	7.53143	7.54368	7.8733	7.47215	7.51198
NM_001013749_at	10.224	10.3911	10.3282	9.99404	9.40104	10.3827	10.3994	10.4962	10.2795	10.2226	10.3224	10.2165	10.2756	10.2984
NM_001013750_at	4.38965	4.38975	4.42214	4.50545	4.54323	4.30031	4.3722	4.58333	4.45584	4.4673	4.45688	4.4372	4.39227	4.39471
NM_001013751_at	9.04187	9.23978	8.78255	8.20862	8.44059	9.14343	9.13254	9.05747	8.83054	9.07944	9.33783	8.93103	8.99384	8.74663
NM_001013753_at	10.654	10.5959	10.5388	10.8095	10.4619	10.7717	10.7556	10.8225	10.5194	10.6685	10.6288	10.7191	10.7789	10.73
NM_001013755_at	8.9329	9.05238	8.91529	8.84575	8.94307	8.89839	8.92419	8.99367	9.08624	9.06072	9.22029	9.06906	9.12504	9.03788
NM_001013756_at	6.54997	6.55261	6.60226	6.57466	6.56045	6.79304	6.58578	6.85101	6.69417	6.56994	6.603	6.49515	6.46531	6.58685
NM_001013757_at	4.89084	4.94182	5.03806	4.93421	5.2127	4.9793	4.91053	5.0695	5.15924	4.94358	5.1229	4.92385	5.00987	5.01162
NM_001013758_at	10.4086	10.9414	10.5157	9.38926	9.14037	10.4573	10.3796	10.7174	10.7407	10.7407	10.7501	10.4036	10.6952	10.5575
NM_001013759_at	6.43623	6.61273	6.54984	6.78908	6.74794	6.53657	6.41759	6.65729	6.66558	6.33688	6.64245	6.58474	6.59789	6.38785
NM_001013760_at	4.62014	4.58028	4.60618	4.65431	4.89374	4.6541	4.55227	4.56088	4.74585	4.597	4.74709	4.675	4.74637	4.58931
NM_001013761_at	7.06279	7.05825	7.25368	5.85456	7.25945	7.39649	7.45949	7.31823	6.9846	7.25475	7.13994	6.96286	6.73138	6.42843
NM_001013762_at	5.22783	5.38086	5.29214	5.40371	5.95336	5.21462	5.37609	5.41967	5.23999	5.37383	5.3611	5.47669	5.4369	5.49942
NM_001013764_at	5.36463	5.41418	5.4683	5.59329	5.61053	5.41008	5.50473	5.38017	5.36641	5.36491	5.49401	5.39433	5.60976	5.44115
NM_001013766_at	4.97037	5.03834	5.05742	5.18298	5.28245	4.93849	4.9549	4.98575	4.94887	4.90809	5.05554	5.05297	4.96535	4.98152
NM_001013767_at	5.3515	5.44016	5.4204	5.41285	5.54719	5.39977	5.41181	5.50096	5.41965	5.77035	5.50139	5.35471	5.71961	5.40788
NM_001013769_at	8.48389	8.54539	8.75	7.96641	7.98452	8.54221	8.27655	8.47271	8.48365	8.41633	8.4705	7.89735	7.65539	7.68214
NM_001013770_at	7.45222	7.24163	7.15004	6.71822	7.12864	7.42212	7.3304	6.99588	7.20274	7.3423	7.29837	7.26512	7.34752	7.2844
NM_001013771_at	6.34088	6.2462	6.32032	7.23294	7.21853	6.32153	6.32173	6.25299	6.30171	6.31442	6.34158	6.26936	6.20106	6.33422
NM_001013773_at	5.0143	4.96296	5.06114	4.75266	5.03781	4.8864	4.95293	4.9995	5.10369	5.03099	4.97898	4.98676	4.93542	4.95282
NM_001013774_at	5.59574	5.67235	5.62091	5.73392	5.58815	5.66474	5.57163	5.61786	5.71923	5.74578	5.57263	5.66027	5.74678	5.63704
NM_001013776_at	4.25911	4.28701	4.30251	4.31667	4.38717	4.22204	4.24242	4.23112	4.25322	4.18965	4.29572	4.22545	4.30884	4.24225
NM_001013777_at	7.90328	7.67099	7.94324	8.07254	8.02357	7.79279	7.68638	8.03238	7.8143	7.72846	7.90573	7.8088	7.97278	7.95676
NM_001013778_at	9.53376	9.33853	9.50589	9.1892	9.13773	9.49824	9.48013	9.47377	9.43385	9.44853	9.62521	9.22892	9.46966	9.3246
NM_001013779_at	5.91587	6.01557	5.95377	5.56996	6.45852	5.82546	5.77408	5.83432	5.8875	6.03582	6.02952	5.78577	5.724	5.87863
NM_001013780_at	7.34161	7.56758	7.29265	7.19565	7.43568	7.50703	7.37866	7.39731	7.45901	7.43337	7.52017	7.5001	7.36293	7.31296
NM_001013783_at	6.43699	6.47717	6.41477	6.48697	6.40276	6.44761	6.33107	6.60483	6.58262	6.36608	6.67626	6.42757	6.61887	6.4216
NM_001013784_at	8.43499	8.43444	8.43223	8.04686	8.14817	8.37354	8.27115	8.47189	8.45165	8.51271	8.461	8.28731	8.34047	8.26045
NM_001013785_at	4.55546	4.63533	4.55026	4.59188	5.01484	4.44936	4.59882	4.57446	4.57675	4.48016	4.54003	4.54964	4.59021	4.57871
NM_001013786_at	9.81684	9.84135	9.92504	10.3704	9.94903	9.69276	9.75838	9.61655	9.75175	9.96217	9.82154	9.97552	10.0027	10.1251
NM_001013787_at	5.07625	5.5251	5.28398	5.64804	4.74215	4.86324	4.97169	4.95798	4.97966	5.18926	5.36656	5.20151	4.97996	4.93878
NM_001013792_at	8.29509	8.3269	8.29097	7.48487	7.53984	8.23289	8.28797	8.21491	8.09523	8.19402	8.22599	8.19779	8.12068	8.13722
NM_001013797_at	5.35832	5.36439	5.43046	5.34851	5.60796	5.42725	5.36516	5.38484	5.594	5.41697	5.43323	5.31208	5.35771	5.42265
NM_001013799_at	4.71065	4.65696	4.69216	4.68801	4.82555	4.66604	4.73882	4.70593	4.77106	4.69301	4.73471	4.63894	4.73815	4.651
NM_001013802_at	8.31034	8.28123	8.24777	8.14826	8.50973	8.49806	8.48702	8.31252	8.39452	8.36506	8.38315	8.44906	8.52644	8.3814
NM_001013804_at	4.53554	4.4314	4.42903	4.43734	4.52004	4.45729	4.35828	4.49688	4.60845	4.63324	4.60111	4.40658	4.50017	4.36332
NM_001013806_at	11.0097	10.8699	10.9856	11.2884	10.7992	11.0972	11.0601	10.956	11.0005	11.0014	11.0316	11.0831	11.2422	11.2571
NM_001013811_at	5.73737	5.77665	5.71347	5.81105	5.96122	5.90071	5.73946	5.78551	5.73954	5.92893	5.77978	5.68034	5.78356	5.72522
NM_001013813_at	9.0464	9.2912	9.20767	8.62061	8.54035	9.03471	9.23173	9.08344	9.11192	9.35011	9.16776	8.89232	9.18338	8.95238
NM_001013814_at	8.23232	8.35115	8.35634	8.90676	8.74282	8.40799	8.38706	8.26755	8.23514	8.32523	8.19014	8.36751	8.25077	8.29649
NM_001013816_at	4.52647	4.51948	4.65538	4.80093	5.12418	4.72987	4.60968	4.69055	4.67209	4.72588	4.65236	4.6448	4.63788	4.61593
NM_001013817_at	4.71517	4.67757	5.31654	4.62034	5.6229	4.56058	4.59594	4.817	4.36436	5.3464	4.704	4.81105	4.83223	4.76742
NM_001013820_at	4.37851	4.38783	5.54624	4.33294	4.59585	4.24603	4.53478	4.77155	4.50259	4.22152	4.34761	4.24485	4.34017	4.38783
NM_001013823_at	5.03119	5.02056	4.96292	5.14976	5.07942	5.01232	5.10422	5.04599	5.0359	5.08455	5.01678	5.06934	5.1522	4.99564
NM_001013826_at	7.00491	7.05665	7.16907	7.25291	7.11144	7.22045	7.01485	7.27824	7.19664	7.25975	7.16094	7.08084	7.13617	7.01503
NM_001013828_at	5.21683	5.24213	5.30216	5.4992	5.54725	5.04004	5.08412	5.20688	5.35449	5.16366	5.31908	5.25442	5.36877	5.33375
NM_001013829_at	8.4815	8.6193	8.61952	8.14938	8.41782	8.50861	8.38379	8.61843	8.70886	8.5176	8.51656	8.50886	8.55102	8.58463
NM_001013833_at	7.98518	7.70532	7.64714	7.66299	7.68804	7.92626	8.00287	7.8502	7.89483	7.94823	7.95383	7.8443	7.93474	7.83284
NM_001014288_at	11.126	11.065	11.1092	10.5725	10.8279	11.0158	11.0534	11.1186	11.2042	11.0773	11.0021	11.2498	11.0083	11.1712
NM_001014390_at	8.78513	8.74269	8.63092	8.40336	8.44011	8.87123	8.74946	8.76874	8.76958	8.88245	8.87162	8.73169	8.73003	8.76518
NM_001014394_at	5.68068	5.67028	5.83833	5.64312	5.79458	5.74509	5.81493	5.66638	5.78543	5.83635	5.73014	5.7633	5.7667	5.71585
NM_001014395_at	4.6859	4.76628	4.64007	4.78962	5.20245	4.50565	4.67492	4.59015	4.66097	4.58109	4.86546	4.80956	4.68316	4.72816
NM_001014397_at	4.26281	4.22007	4.2251	4.40718	4.31316	4.22104	4.27847	4.25111	4.29428	4.29597	4.27344	4.38625	4.35955	4.27176
NM_001014398_at	5.4999	5.4894	5.50712	5.34511	5.41678	5.48857	5.49806	5.56868	5.48452	5.51591	5.52542	5.47005	5.53777	5.50699
NM_001014399_at	5.59813	5.41034	5.57488	5.51265	5.75087	5.78031	5.71756	5.46824	5.82791	5.59758	5.51207	5.88953	5.50476	5.54276
NM_001014422_at	5.87462	5.74293	6.05869	5.82159	6.07073	6.07607	6.02924	5.76558	6.16208	5.7915	5.78948	6.19332	5.83545	5.86079
NM_001014423_at	5.91488	5.72654	6.10782	5.77647	6.13803	6.10081	6.05155	5.80721	6.23116	5.93664	5.85347	6.23218	5.85466	5.87708
NM_001014424_at	5.85108	5.68988	6.03677	5.80408	6.01186	6.03981	5.98962	5.74395	6.16583	5.76204	5.76278	6.15685	5.82289	5.8458
NM_001014761_at	10.4712	10.6144	10.6942	10.7796	10.815	10.687	10.7016	10.5907	10.7728	10.6359	10.7595	10.7317	10.7333	10.6902
NM_001014836_at	7.63547	7.92926	7.8534	7.05715	7.41084	7.89496	7.81849	8.00851	7.89551	7.89845	7.93359	7.60425	7.65632	7.89439
NM_001014900_at	5.79851	5.91038	5.87217	5.70364	5.94259	5.77563	5.88405	5.86926	6.0381	5.88301	5.8138	5.84672	6.11286	5.86811
NM_001014973_at	9.97159	9.98318	9.94338	10.173	9.94471	10.1869	10.1329	9.92134	9.70662	10.0502	9.94011	9.88937	9.86951	9.7727
NM_001014974_at	7.91152	7.9744	7.89671	7.64597	7.36476	7.72344	7.93035	7.83005	7.8581	7.9293	7.72097	7.90571	7.88848	7.92289
NM_001014976_at	6.0167	6.08247	6.22214	6.20412	6.21146	6.42983	6.23635	6.21824	6.21972	6.26296	6.28845	6.62955	6.43331	6.33048
NM_001014981_at	11.9784	11.8846	11.782	11.2101	11.1673	11.9234	11.966	11.871	11.7712	11.7609	11.7836	11.8099	11.8282	11.9179
NM_001014995_at	8.84103	8.99761	8.75224	8.64774	8.39327	8.79655	8.70014	8.67551	8.89818	8.96504	9.08831	8.95746	9.00022	8.84608
NM_001014996_at	5.17713	5.08922	5.29828	5.38343	5.52417	5.29025	5.24226	5.23089	5.13274	5.18262	5.2055	5.06417	5.1283	5.11625
NM_001014997_at	4.04558	4.05933	4.08638	4.20381	4.36957	4.07067	4.1235	4.09862	4.13425	4.16645	4.14215	4.00069	4.15714	4.10317
NM_001015039_at	8.51496	8.77718	8.56375	8.19499	7.86876	8.54662	8.48216	8.54408	8.59405	8.57609	8.50642	8.44964	8.49985	8.4665
NM_001015046_at	10.8787	10.7145	11.0213	10.66	10.8465	10.9875	10.7964	10.8447	10.772	10.7198	10.8295	10.8451	10.6827	10.8168
NM_001015099_at	6.93956	6.74081	6.8088	7.18004	7.59394	6.95895	6.89692	6.76276	6.70126	6.76253	6.77292	6.8068	6.69854	6.69672
NM_001015507_at	9.05883	8.99073	9.1875	8.94503	9.10794	9.0968	9.10688	9.09616	8.99348	9.00411	9.01271	9.20591	9.19163	9.12663
NM_001015681_at	8.20534	8.38392	8.18938	8.04756	7.89104	7.93949	8.1022	8.33515	8.48994	8.19342	8.24236	8.31241	8.49443	8.2887
NM_001015876_at	8.3363	8.41545	8.46667	8.32283	8.38384	8.29727	8.30256	8.20799	8.34533	8.38899	8.47033	8.32051	8.34055	8.28751
NM_001015889_at	11.3821	11.4651	11.4228	11.2827	11.3561	11.2727	11.2424	11.3008	11.3689	11.377	11.4541	11.4211	11.3867	11.2568
NM_001017362_at	6.29248	6.37759	6.21611	6.44856	6.59774	6.24914	6.33923	6.53645	6.20839	6.33191	6.31934	6.43204	6.45167	6.45484
NM_001017393_at	4.70769	4.69921	4.71082	4.86418	4.96549	4.74784	4.81284	4.75855	4.82636	4.75049	4.81317	4.74349	4.85292	4.7541
NM_001017394_at	4.42113	4.44401	4.43189	4.54492	4.58727	4.46528	4.49322	4.45698	4.51669	4.42827	4.50112	4.42119	4.58801	4.46077
NM_001017407_at	7.88076	7.89792	7.73466	6.7065	7.74303	7.71122	7.65719	7.70395	7.83596	7.91728	8.01013	7.51399	8.04314	7.75377
NM_001017409_at	7.88076	7.89792	7.73466	6.7065	7.74303	7.71122	7.65719	7.70395	7.83596	7.91728	8.01013	7.51399	8.04314	7.75377
NM_001017419_at	8.80696	8.95689	8.68159	7.56175	8.22451	8.52426	8.63116	8.66609	8.82466	8.92119	8.9961	8.52892	8.94569	8.77843
NM_001017422_at	4.49823	4.56853	4.48363	4.57584	5.01952	4.5553	4.53837	4.46509	4.5512	4.46545	4.49375	4.54958	4.541	4.5096
NM_001017426_at	8.89696	9.09585	8.99795	9.52945	9.49211	9.47874	9.59107	9.73353	8.67658	8.94781	8.86518	10.0895	9.79982	9.9784
NM_001017427_at	5.18378	5.19459	5.20214	5.2747	5.50345	5.32415	5.18411	5.16829	5.15137	5.17575	5.18064	5.11851	5.17095	5.1813
NM_001017429_at	7.42534	7.49535	7.72365	9.80628	9.46784	7.69179	7.48812	7.26574	7.65217	7.60806	7.59549	7.53425	7.41939	7.36789
NM_001017433_at	8.73015	8.87515	8.63472	7.50705	8.22612	8.49137	8.59325	8.61314	8.73571	8.86147	8.88636	8.48233	8.87764	8.70313
NM_001017441_at	7.63284	7.73127	7.55979	6.47136	7.41684	7.52151	7.47949	7.52845	7.67019	7.72902	7.87009	7.33448	7.7607	7.55137
NM_001017525_at	8.86198	8.55038	8.88104	7.78225	7.93736	8.72383	8.98266	8.82074	8.81562	8.71003	8.63976	8.7338	8.51111	8.60575
NM_001017955_at	8.53942	8.48372	8.63557	8.34175	8.46181	8.62024	8.60943	8.54543	8.50954	8.54602	8.5051	8.54666	8.52365	8.41108
NM_001017959_at	11.4558	11.234	11.3706	11.7204	11.29	11.326	11.4263	11.2372	11.3347	11.4256	11.2942	11.2917	11.1931	11.4068
NM_001017966_at	9.36488	9.30833	9.43611	9.70983	9.35825	9.58506	9.53644	9.55913	9.27095	9.36293	9.27239	9.19691	9.28245	9.21105
NM_001017968_at	9.78501	9.86554	9.83803	9.61371	9.15107	9.68245	9.53886	9.48491	9.8813	10.072	9.83225	9.72804	9.65311	9.55177
NM_001017983_at	8.77539	8.93915	8.83023	8.264	8.48475	8.93968	9.00497	9.14351	8.91388	8.80721	8.75655	8.81257	8.76624	8.78532
NM_001017985_at	8.70035	8.71964	8.88508	8.78877	8.87039	8.70939	8.73385	8.70099	8.65473	8.72117	8.71948	8.69477	8.71707	8.60743
NM_001018002_at	6.78371	6.61327	6.60664	6.95575	7.21811	6.78611	6.7644	6.75735	6.81046	6.81921	6.68162	6.42821	6.60445	6.74666
NM_001018013_at	4.90614	5.00883	4.98258	5.18549	5.1139	4.98578	4.95857	5.03056	5.06852	5.00234	4.95211	4.92387	5.09051	5.00147
NM_001018019_at	4.98015	5.07582	4.9224	5.02122	4.88895	4.98683	4.91052	5.07302	4.98709	4.97247	5.13388	4.97979	5.00608	4.8817
NM_001018031_at	5.96145	6.09095	6.16266	6.18756	6.67971	6.11528	6.18232	6.16092	6.20459	6.18906	6.31983	6.14055	6.18699	6.2997
NM_001018042_at	10.0914	10.0911	9.99335	9.9439	10.0311	10.0992	10.0953	9.94873	9.98006	10.0106	9.96414	9.7198	9.59199	9.72566
NM_001018079_at	4.97241	4.99722	5.24145	5.22948	4.9384	5.0424	5.06331	4.94752	5.00539	5.05212	5.03228	5.00539	4.95548	5.1064
NM_001018087_at	6.69777	6.51666	6.47251	5.94295	6.53317	6.33365	6.55921	6.52149	6.75737	6.75648	6.65541	6.81182	6.67379	6.74916
NM_001024134_at	5.07394	5.24352	5.08706	4.97523	5.44577	5.16743	5.18739	5.25597	5.17551	5.14177	5.22775	5.01318	5.15917	5.11789
NM_001024135_at	9.84097	9.76379	9.79383	8.72947	8.51082	9.74956	9.70011	9.62225	9.69573	9.89404	9.80097	9.26799	9.26338	9.31372
NM_001024136_at	7.31418	7.30922	7.09593	7.37039	7.18975	7.28055	7.2344	7.28937	7.34736	7.35669	7.2212	7.32202	7.62878	7.39089
NM_001024137_at	5.10175	5.15754	5.2287	5.23475	5.05059	5.14181	5.03309	5.19249	5.2184	5.26385	5.2082	5.1859	5.35914	5.0919
NM_001024138_at	7.07117	7.1894	7.37548	6.57666	6.85203	7.24433	7.10754	7.47251	7.26175	7.36848	7.30097	7.06217	7.18488	7.06089
NM_001024139_at	6.66789	6.61388	6.77923	6.49252	6.51966	6.69955	6.79334	6.6157	6.73607	6.80244	6.79239	6.91062	6.73915	6.81282
NM_001024141_at	4.46772	4.61302	4.48824	4.51303	4.45542	4.5844	4.52548	4.55403	4.59433	4.4429	4.53615	4.47618	4.57422	4.50503
NM_001024142_at	9.58699	9.60964	9.52373	9.16386	8.69058	9.75422	9.81391	9.73108	9.5064	9.53758	9.40011	9.55075	9.46628	9.48767
NM_001024145_at	5.06749	5.13093	5.02355	5.25349	5.22531	5.01258	5.00354	5.15137	5.07366	5.12133	5.13368	5.00998	5.09009	5.03259
NM_001024148_at	4.54666	4.54644	4.57541	4.78689	4.79034	4.67143	4.60833	4.68373	4.63207	4.64476	4.66763	4.50963	4.59152	4.59772
NM_001024205_at	10.1074	10.2677	10.2595	9.9837	9.76812	10.2407	10.2535	10.1485	10.2208	10.3201	10.1574	10.4981	10.6138	10.607
NM_001024206_at	10.8782	10.821	10.9098	9.84448	9.61615	10.773	10.5404	10.6449	10.6585	10.8945	10.9638	10.8233	10.6041	10.7828
NM_001024225_at	4.066	4.04477	4.1708	4.14627	4.43115	4.09322	4.16566	4.19506	4.15901	4.21268	4.34022	4.2133	4.36805	4.14725
NM_001024230_at	5.13182	5.02464	5.03907	4.68166	5.07132	5.0814	5.06172	5.5373	5.0524	5.07616	4.853	4.66326	5.0814	4.87572
NM_001024385_at	9.26521	9.37333	9.18626	9.42781	9.3326	9.28653	9.23139	9.12926	9.23788	9.27501	9.28066	9.13622	9.18508	9.12317
NM_001024458_at	11.9459	11.9235	11.9289	12.1126	12.1611	11.9758	12.0184	11.9049	11.9341	11.9313	11.9235	11.8762	11.8723	11.9118
NM_001024468_at	11.0638	11.0421	11.1119	10.1742	10.1607	10.9707	11.0666	11.0532	11.0531	10.9676	11.1952	10.9932	10.9886	10.9511
NM_001024474_at	11.9262	11.8997	12.0418	11.5217	11.4063	11.7694	11.7383	11.8473	11.8798	11.8358	11.8574	11.7516	11.7708	11.8019
NM_001024478_at	6.38298	6.40761	6.31648	7.38522	7.7622	6.20585	6.41299	6.3286	6.48259	6.33182	6.71415	6.3491	6.23713	6.07004
NM_001024504_at	8.94793	8.86566	9.19543	8.59524	8.19626	8.98884	8.90474	8.88766	8.87008	9.07522	8.99917	8.98072	9.00964	9.03634
NM_001024508_at	9.68028	9.84168	9.71861	9.44296	9.52514	9.60499	9.58194	9.58839	9.79745	9.73751	9.77562	9.76982	9.83598	9.8526
NM_001024512_at	9.73626	9.68541	9.73901	9.58439	9.6849	9.66561	9.78905	9.70923	9.73935	9.65887	9.72429	9.60263	9.68977	9.65819
NM_001024526_at	6.6905	6.48657	6.57519	6.39791	6.10608	6.84865	6.69762	6.61055	6.35679	6.61425	6.53738	6.34713	6.24506	6.63498
NM_001024539_at	8.63057	8.69015	8.5305	7.37144	7.60832	8.74302	8.70744	8.65355	8.67502	8.53382	8.6699	8.85214	9.0394	8.94098
NM_001024560_at	10.6974	10.6652	10.7349	9.47408	9.32222	10.5666	10.537	10.5163	10.7143	10.7363	10.6751	10.6534	10.6312	10.693
NM_001024602_at	11.3593	11.268	11.3364	10.8429	10.8146	11.2716	11.2741	11.255	11.3616	11.2887	11.2456	11.3899	11.2583	11.2583
NM_001024604_at	10.25	10.1159	9.91146	9.7285	9.7686	10.2178	10.1643	10.2681	9.95246	9.90421	9.99657	10.2146	10.3028	10.0823
NM_001024606_at	7.13227	7.08008	7.03189	6.87704	6.67773	6.85521	6.93223	6.97345	7.10945	7.00577	7.04291	6.87584	6.94074	6.86433
NM_001024614_at	4.93595	5.11042	4.94762	6.42324	6.01971	5.05271	5.09508	5.1145	5.14762	4.97147	5.23244	5.08653	5.22722	5.10682
NM_001024616_at	10.5342	10.5224	10.6708	11.2053	10.7636	10.6991	10.673	10.5327	10.538	10.5839	10.563	10.5288	10.5208	10.5365
NM_001024617_at	7.38342	7.42115	7.4388	7.51252	7.43554	7.27973	7.40699	7.2182	7.27916	7.3602	7.25077	7.36765	7.24137	7.18704
NM_001024618_at	4.63698	4.76897	4.73616	4.76387	4.98215	4.75594	4.75211	4.85075	4.79437	4.93695	4.74961	4.89456	5.00086	4.81364
NM_001024619_at	7.36566	7.0644	7.05812	7.02707	7.03155	7.1212	6.9673	7.16074	7.1325	7.25523	7.21077	6.81577	6.92801	6.939
NM_001024622_at	10.7656	10.6125	10.5367	11.1371	11.0938	10.7938	10.763	10.5902	10.5527	10.6235	10.5701	10.5209	10.5048	10.5615
NM_001024624_at	11.5596	11.4391	11.3699	11.2559	11.2507	11.39	11.3109	11.2301	11.3641	11.3727	11.3838	11.3194	11.3092	11.3174
NM_001024626_at	6.07387	6.11233	6.11472	6.35504	6.32921	6.15483	6.11188	5.89276	6.14111	6.18832	6.17381	5.73507	5.86597	5.75676
NM_001024645_at	8.8906	8.76653	8.76907	7.73823	7.95477	8.76515	8.72794	8.7858	8.73558	8.79631	8.71846	8.84774	8.63126	8.79982
NM_001024672_at	4.489	4.64731	4.48114	4.54686	4.73572	4.5673	4.64805	4.64666	4.6266	4.66377	4.49619	4.49469	4.82827	4.64449
NM_001024673_at	8.44553	8.43256	8.57065	8.46463	8.62261	8.47678	8.20119	8.85753	8.46407	8.47034	8.35544	8.42205	8.39188	8.56669
NM_001024698_at	5.07848	5.18503	5.22698	5.19727	5.31833	5.10589	5.12671	5.1447	5.16526	5.07354	5.27361	5.13129	5.23273	5.0425
NM_001024699_at	8.39114	8.35573	8.39871	7.54578	7.94982	8.36615	8.24303	8.25066	8.35828	8.52391	8.45224	8.20203	8.07831	7.95443
NM_001024702_at	5.89507	5.96215	6.01726	6.35074	5.9403	5.93388	5.8568	5.99407	6.06773	5.97604	5.92792	5.89905	5.9136	5.95799
NM_001024703_at	5.8687	5.82118	6.06527	5.91489	5.8849	5.77828	5.95526	5.90986	5.92699	5.81885	5.84148	5.83408	5.8235	5.78161
NM_001024705_at	4.1528	4.31218	4.19844	4.55097	4.50349	4.24843	4.2838	4.22706	4.35453	4.2616	4.37837	4.39696	4.38622	4.37086
NM_001024707_at	10.0725	10.2441	10.0422	9.15221	9.26717	10.0818	10.0411	10.1101	10.1193	10.1219	10.1766	10.0982	10.0656	10.0385
NM_001024709_at	6.67124	6.65603	6.97333	7.09748	6.99312	6.75989	6.92688	7.10051	6.86687	6.89328	6.86133	6.64769	7.00545	6.85541
NM_001024716_at	8.05639	7.98845	8.07072	9.28072	8.82762	8.02884	8.11444	8.08202	8.05558	7.93394	7.98347	8.10132	8.04067	8.04621
NM_001024717_at	10.6523	10.7741	10.6545	10.0936	10.2494	10.6461	10.5534	10.5722	10.6907	10.6631	10.8018	10.4319	10.5485	10.579
NM_001024719_at	5.0828	5.21068	5.1257	5.27841	5.45729	4.88129	5.16128	5.02555	5.21979	5.09201	5.14879	5.1749	5.22887	5.09069
NM_001024720_at	5.61928	5.62612	5.56076	5.65888	5.79807	5.52537	5.54619	5.61041	5.58137	5.5967	5.55734	5.76085	5.52132	5.61765
NM_001024721_at	4.78278	4.26327	4.4092	4.41233	4.83118	4.43197	4.83582	4.38848	4.45709	4.39366	4.70485	4.55002	4.60352	4.62792
NM_001024726_at	5.49689	5.43005	5.44692	6.16273	6.47481	5.42643	5.35655	5.48757	5.6136	5.56208	5.64046	5.44199	5.63117	5.36514
NM_001024727_at	4.49987	4.30534	4.60888	4.64422	5.08317	4.73611	4.57447	4.38402	4.53828	4.49308	4.3958	4.55607	4.38146	4.47628
NM_001024728_at	6.22119	6.46334	6.31518	6.2794	6.21711	6.3296	6.37947	6.52146	6.34321	6.38177	6.20565	6.28401	6.48287	6.23818
NM_001024731_at	7.23979	7.02679	7.20602	7.7658	7.83931	7.08789	7.18619	6.83407	7.36886	7.24204	7.29719	6.98669	7.09904	7.08923
NM_001024806_at	8.04576	7.84054	7.97447	8.53894	8.51186	8.17432	8.18015	7.88768	7.72978	7.76285	7.92384	7.88762	7.8442	7.94138
NM_001024837_at	10.7144	10.7893	10.7573	10.3646	10.7349	10.6872	10.7003	10.7662	10.8681	10.7573	10.7393	10.8791	10.7402	10.7797
NM_001024841_at	5.71123	5.76591	5.67194	5.58033	5.81922	5.59959	5.77228	5.7704	5.81853	5.78027	5.88953	5.68606	5.86043	5.65459
NM_001024842_at	5.65781	5.78107	5.68528	5.93241	5.82624	5.6879	5.72157	5.79546	5.77597	5.67783	5.80256	5.69906	5.79717	5.69863
NM_001024846_at	8.2951	8.14399	8.18801	8.76719	8.24129	8.42207	8.46422	8.16836	7.90001	8.14246	8.10793	7.977	7.79542	8.09453
NM_001024848_at	6.4762	6.42492	6.38398	6.43232	6.25674	6.31124	6.05841	6.56259	5.88252	6.37894	6.72568	6.34463	6.42995	6.28752
NM_001024850_at	4.29703	4.28378	4.34305	4.25958	4.42261	4.23932	4.23402	4.34222	4.33634	4.29611	4.3745	4.32519	4.2957	4.29634
NM_001024851_at	9.68319	9.76783	9.66045	9.44573	9.41495	9.46826	9.43872	9.566	9.65484	9.48944	9.71934	9.34777	9.25107	9.29616
NM_001024853_at	9.07305	9.03288	9.24948	8.06155	8.20731	9.06903	9.01527	8.99464	9.13235	9.31381	9.17432	9.11729	9.01843	9.19892
NM_001024854_at	9.19193	9.07995	9.34336	8.0958	8.28677	9.09523	9.11241	9.04633	9.2887	9.40639	9.26254	9.2235	9.14332	9.34364
NM_001024856_at	10.5233	10.4053	10.5866	10.6474	10.407	10.5673	10.5393	10.6005	10.4471	10.5008	10.5009	10.4735	10.3326	10.4036
NM_001024857_at	10.5035	10.369	10.5899	10.5489	10.3606	10.5655	10.5273	10.5825	10.4321	10.486	10.4758	10.4695	10.3217	10.3718
NM_001024910_at	7.17531	6.90981	7.04819	7.22581	7.19171	7.05281	6.97705	6.95695	7.11926	7.00167	7.15505	7.00676	6.99862	6.87076
NM_001024911_at	1900-01-07 17:09:06	7.36458	7.53542	7.8452	7.73178	7.50951	7.41656	7.3591	7.55507	7.52336	7.58775	7.50395	7.44784	7.36306
NM_001024917_at	1900-01-06 21:33:56	6.81408	6.79932	7.30235	7.42801	6.93807	7.03668	6.91343	6.84986	6.94901	6.86667	6.94128	7.08305	6.97635
NM_001024918_at	8.31605	8.47065	8.25231	9.53027	9.02987	9.0524	8.90208	9.11527	8.47116	8.46165	8.35598	8.98393	8.88452	8.88937
NM_001024919_at	9.08804	9.24467	9.3011	9.57414	9.56936	9.19885	8.71028	9.10852	8.90446	9.49426	9.41683	9.02146	8.54771	9.37986
NM_001024920_at	7.10095	7.15044	7.21362	7.28096	7.47305	6.96334	7.10459	7.12972	7.1802	7.24504	7.26068	7.0991	7.14347	7.09155
NM_001024922_at	8.91891	9.05829	9.00547	8.08972	8.68323	8.88887	8.91255	8.97465	8.98417	8.8594	9.03867	9.07291	9.01025	8.898
NM_001024926_at	8.93377	8.88948	9.00038	8.24066	7.92658	8.97886	9.10917	8.86528	9.2303	8.99873	9.13486	8.75408	8.96473	8.8245
NM_001024927_at	8.67541	8.71435	8.85799	7.99959	8.2271	8.79251	8.76623	8.79895	8.97294	8.67693	8.7549	8.88977	8.61922	8.72369
NM_001024928_at	8.25874	8.20202	8.21081	7.9483	8.22701	8.43811	8.64981	8.38703	8.07331	8.05669	8.19846	7.96819	7.87761	7.69806
NM_001024931_at	11.8925	11.8822	11.8707	11.8017	11.7841	11.8496	11.8228	11.8001	11.8729	11.9378	11.902	11.8441	11.8339	11.8822
NM_001024932_at	4.95393	4.93037	5.06651	5.00926	5.26818	5.10478	4.98004	5.17834	5.07564	4.90119	4.80132	4.85111	5.02881	4.88373
NM_001024945_at	8.49274	8.48766	8.34131	8.57086	8.68657	8.39776	8.48076	8.41345	8.46284	8.39379	8.38579	8.51443	8.3409	8.48472
NM_001024950_at	7.82092	7.54131	7.75986	7.53546	7.61143	7.60419	7.84693	7.50962	7.47986	7.58891	7.73225	6.99858	6.65729	6.92357
NM_001024952_at	9.4732	9.65556	9.47412	9.63117	9.43492	9.63466	9.57955	9.6329	9.63338	9.69624	9.60645	9.80215	9.50322	9.56638
NM_001024954_at	8.29005	8.1948	8.26203	7.86407	7.90404	8.25967	8.17868	8.21213	8.13353	8.18384	8.2347	8.23443	8.22639	8.06881
NM_001024955_at	11.1178	10.7245	11.0865	10.9794	10.8541	10.8676	10.9034	10.769	10.8905	10.9263	10.7655	10.966	10.8855	11.0043
NM_001025067_at	9.29117	9.28074	9.29288	9.32525	9.26302	9.3983	9.45073	9.38116	9.17373	9.18862	9.15722	9.75262	9.92567	9.94725
NM_001025074_at	11.8424	11.7379	11.8107	11.7604	11.6712	11.9436	11.8971	11.8883	11.6299	11.7208	11.6957	11.8791	11.824	11.8767
NM_001025083_at	5.07256	5.26024	5.20459	5.08911	5.08356	5.17022	5.1758	5.33873	5.27844	5.12318	5.27706	5.15546	5.12468	5.33302
NM_001025084_at	6.69111	6.70641	6.71726	7.40812	6.96333	6.66522	6.71088	6.86253	6.73666	6.66503	6.83523	6.5568	6.73194	6.57246
NM_001025093_at	11.7638	11.6713	11.7581	11.5157	11.3566	11.6806	11.6936	11.566	11.7224	11.7871	11.7861	11.7424	11.6626	11.7219
NM_001025102_at	9.47858	9.30413	9.39054	8.48268	8.61887	9.31901	9.29782	9.13963	9.3423	9.34924	9.42737	8.98329	8.83858	8.93524
NM_001025103_at	5.81946	5.73199	5.92395	5.98709	6.18857	5.66113	5.70648	5.8882	5.7777	6.02965	5.71409	5.59148	5.7546	5.7123
NM_001025106_at	9.76008	9.83023	9.69075	8.99757	9.17587	9.61511	9.61803	9.64109	9.75701	9.76104	9.78162	9.8161	9.87887	9.74
NM_001025156_at	7.4663	7.49969	7.54582	8.0963	8.16954	7.58372	7.45794	7.58462	7.49452	7.53154	7.53386	7.3513	7.40803	7.34634
NM_001025163_at	6.0677	6.12308	6.23882	6.18898	6.39845	6.3848	6.0964	6.04923	6.23644	6.0792	6.0553	5.70201	5.7092	5.91806
NM_001025192_at	8.65758	8.6227	8.46789	7.94117	8.19214	8.7722	8.89549	8.69421	8.62827	8.50856	8.46565	9.18867	8.85241	9.01451
NM_001025240_at	5.69385	5.52864	5.88492	6.08861	5.82666	5.54617	5.49832	5.6379	5.75337	5.5809	5.61436	5.75393	5.71582	5.4627
NM_001025241_at	4.71123	4.72124	4.70796	4.83806	4.87997	4.75652	4.7971	4.75714	4.80133	4.72298	4.81947	4.71541	4.83843	4.74174
NM_001025244_at	5.52104	5.50239	5.41563	5.59521	5.53619	5.67138	5.48842	5.53625	5.52253	5.48162	5.37206	5.57629	5.62878	5.52764
NM_001025245_at	10.1859	10.1709	10.318	9.30159	10.2042	10.2235	10.1676	10.2214	10.3469	10.2221	10.2086	10.1851	10.1633	10.1341
NM_001025246_at	10.8398	10.8139	10.8805	11.7397	11.9391	11.1228	11.1504	10.9447	10.8603	10.8798	10.9331	10.8574	10.9044	10.7183
NM_001025250_at	9.37363	9.53902	9.40669	9.91841	9.54404	9.43975	9.35145	9.46122	9.64296	9.55773	9.70481	9.67061	9.61765	9.59604
NM_001025251_at	12.6492	12.6865	12.6032	13.0004	12.6267	12.2102	12.5458	12.6133	12.7318	12.6283	12.4969	12.5829	12.4587	12.5713
NM_001025254_at	12.9128	12.953	12.8802	13.2416	12.906	12.4917	12.827	12.8702	12.9938	12.8964	12.7741	12.8536	12.7262	12.8451
NM_001025255_at	12.6339	12.6458	12.5673	13.0201	12.6385	12.1687	12.5044	12.5683	12.6961	12.6032	12.4671	12.5446	12.4233	12.5487
NM_001025256_at	12.6388	12.6797	12.5975	13.0481	12.6414	12.2089	12.538	12.6136	12.7407	12.6265	12.5132	12.598	12.4598	12.5782
NM_001025257_at	9.41964	9.64543	9.46339	10.077	9.67437	9.50954	9.43682	9.57357	9.71016	9.64438	9.81615	9.77505	9.68551	9.68665
NM_001025258_at	12.9374	12.953	12.8848	13.3079	12.9923	12.5057	12.8275	12.8853	13.0017	12.9146	12.7861	12.8608	12.7305	12.8655
NM_001025259_at	12.4308	12.44	12.3672	12.8702	12.4978	11.9778	12.3058	12.3741	12.507	12.4071	12.2801	12.3654	12.2199	12.3655
NM_001025261_at	8.92911	8.94417	9.02605	8.55927	8.60946	8.90761	8.84111	8.80152	9.05739	8.86951	8.98004	8.95702	8.89382	8.9182
NM_001025262_at	9.37858	9.3337	9.368	9.02102	9.16711	9.24006	9.27765	9.20068	9.43284	9.19502	9.4102	9.31489	9.293	9.2959
NM_001025263_at	9.77251	9.73885	9.86855	9.36853	9.40423	9.64478	9.6266	9.58533	9.98252	9.66697	9.75837	9.70536	9.67897	9.7566
NM_001025264_at	9.46277	9.3939	9.50255	8.72275	8.99326	9.30474	9.32285	9.24972	9.65281	9.31462	9.44236	9.37693	9.30849	9.38144
NM_001025286_at	10.9085	10.8674	11.0371	10.5206	10.5525	10.9927	10.924	10.9162	11.1224	11.1105	11.0528	11.0341	10.9006	10.9456
NM_001025296_at	8.80009	8.88031	8.92811	8.50097	8.48931	8.83537	8.83616	8.87736	8.96491	8.83911	8.97669	8.7782	8.9399	8.79071
NM_001025305_at	5.53015	5.59288	5.74522	5.77161	5.76574	5.62744	5.56422	5.6638	5.73704	5.68485	5.63903	5.61638	5.70929	5.49262
NM_001025307_at	8.46992	8.73239	8.4181	8.28416	8.19241	8.33138	8.41436	8.3661	8.47261	8.64512	8.42881	8.67465	8.46323	8.49286
NM_001025309_at	12.2027	12.2343	12.1424	11.8268	11.9098	12.226	12.182	12.1946	12.182	12.2309	12.2461	12.1709	12.2403	12.1957
NM_001025310_at	10.6462	10.7162	10.7057	10.7324	10.6889	10.7184	10.6539	10.6078	10.7758	10.7049	10.7624	10.6819	10.7539	10.704
NM_001025311_at	10.5988	10.6479	10.6525	10.7258	10.6788	10.6704	10.6057	10.5473	10.6729	10.6402	10.6987	10.6195	10.6531	10.6523
NM_001025312_at	8.53827	8.28849	8.2865	7.77323	7.9292	8.15396	8.42125	8.30518	8.17778	8.26466	8.22445	7.90712	7.59229	7.69518
NM_001025313_at	8.71699	8.55905	8.65795	8.71699	8.95755	8.57048	8.60692	8.59242	8.98633	8.75968	8.82549	8.7545	8.76963	8.71205
NM_001025351_at	5.74909	5.95886	5.86726	6.46888	5.94729	5.91243	5.86348	6.11097	5.90463	6.06516	5.90128	5.9063	5.91767	5.91734
NM_001025353_at	4.97444	4.99001	4.92753	5.07946	5.08422	5.11312	5.04425	5.05058	5.13632	5.24345	5.06805	4.98647	5.04295	5.11807
NM_001025360_at	11.9572	11.9854	12.0363	11.7128	11.8001	11.9716	11.9707	11.9501	12.0514	11.9885	11.9862	11.9603	11.91	11.9356
NM_001025364_at	10.5787	10.6163	10.7066	10.6167	10.2506	10.645	10.651	10.6161	10.6323	10.6609	10.6483	10.5619	10.7271	10.7498
NM_001025365_at	7.64457	8.02082	7.58315	6.75126	6.95474	7.35857	7.29138	7.34757	7.60058	7.55298	7.44541	7.52319	7.5608	7.516
NM_001025371_at	6.51713	6.55111	6.69816	6.1715	6.4096	6.38143	6.51062	6.76028	6.52011	6.49487	6.52941	6.54074	6.67352	6.52374
NM_001025372_at	11.5439	11.3966	11.5087	10.9128	11.3401	11.3964	11.3764	11.3738	11.4689	11.4438	11.3764	11.4556	11.3597	11.4198
NM_001025373_at	7.59886	7.54853	7.50049	7.91674	7.86575	7.72757	7.58195	7.31794	7.49524	7.70742	7.49341	7.49232	7.28401	7.39196
NM_001025375_at	9.93284	9.82456	9.96538	8.96129	9.09131	9.85687	9.77732	9.82542	9.80899	9.91374	9.91496	9.72183	9.75923	9.79165
NM_001025376_at	10.2105	10.0703	10.2209	9.14019	9.24073	10.0763	10.0587	10.0692	10.0713	10.1632	10.1635	9.98901	10.0185	10.0426
NM_001025377_at	5.20745	5.12282	5.11727	5.47133	5.54961	5.2676	5.20631	5.2079	5.28882	5.18783	5.09781	5.16924	5.34878	5.16176
NM_001025378_at	8.86653	8.61779	8.67178	8.81851	8.64336	8.85793	8.82927	8.74043	8.52244	8.62823	8.70368	8.5899	8.74569	8.66381
NM_001025379_at	6.96718	6.8411	7.0517	7.19166	7.14556	6.99979	7.03777	7.21123	6.85009	7.0511	7.08258	6.84442	6.99353	6.91305
NM_001025380_at	4.4356	4.42449	4.37778	4.60029	4.60958	4.43744	4.47261	4.42732	4.44711	4.30475	4.45735	4.30851	4.51816	4.5485
NM_001025381_at	8.7279	8.77285	9.1648	9.05972	8.8827	9.07364	8.94247	8.90222	9.13975	8.89261	9.01702	8.47128	8.79469	8.56795
NM_001025382_at	6.16797	5.99716	6.36056	5.81664	5.82911	6.07402	5.9955	6.2202	6.5325	6.03803	6.08317	6.20382	5.67474	5.90501
NM_001025385_at	4.79765	4.95308	5.08042	4.82331	5.05433	5.15879	4.94758	4.99227	5.13785	5.01365	5.09823	5.18877	5.12384	5.08616
NM_001025386_at	4.03917	4.22238	4.10376	4.1049	4.32591	4.05244	4.08094	4.08159	4.11474	4.06633	3.88629	4.03383	4.03811	3.99548
NM_001025387_at	10.8028	10.7515	10.6962	10.701	10.617	10.7823	10.7369	10.7448	10.7007	10.7107	10.7237	10.8178	10.7328	10.777
NM_001025388_at	4.10439	3.97712	4.08392	4.82727	4.7582	3.90288	4.06397	4.12878	3.98381	4.1291	4.00222	4.00805	4.20485	4.1131
NM_001025391_at	9.04072	9.15161	9.0376	8.56672	9.33902	9.01306	8.99441	9.07166	8.99366	9.01661	8.91436	8.9381	9.03705	8.88423
NM_001025392_at	10.0885	9.87665	9.90582	10.5745	10.6901	10.1127	10.1436	9.96935	9.7902	9.88497	9.93692	10.1133	9.86519	9.82339
NM_001025393_at	9.81713	9.61886	9.64229	10.2806	10.4986	9.85739	9.8833	9.71469	9.54522	9.61624	9.63216	9.85087	9.61367	9.57822
NM_001025395_at	10.5908	10.7079	10.5949	10.0337	10.066	10.7507	10.658	10.6962	10.7481	10.6747	10.6233	10.6816	10.773	10.7439
NM_001025426_at	9.66944	9.57005	9.6339	9.43818	9.37165	9.69014	9.69411	9.63462	9.44145	9.56375	9.55584	9.51424	9.56997	9.58848
NM_001025428_at	11.0446	10.8568	10.951	11.5599	11.7377	11.1316	11.0644	11.0706	10.8525	10.8905	10.9106	11.0287	10.9331	10.9853
NM_001025429_at	11.0446	10.8568	10.951	11.5599	11.7377	11.1316	11.0644	11.0706	10.8525	10.8905	10.9106	11.0287	10.9331	10.9853
NM_001025430_at	11.0446	10.8568	10.951	11.5599	11.7377	11.1316	11.0644	11.0706	10.8525	10.8905	10.9106	11.0287	10.9331	10.9853
NM_001025431_at	12.0856	12.1596	12.0863	12.3564	12.2245	12.0617	12.0616	12.1137	11.9975	12.206	12.1319	12.0815	12.105	12.099
NM_001025432_at	11.4851	11.446	11.3099	11.4801	11.4827	11.3983	11.445	11.4656	11.2917	11.3979	11.3082	11.4072	11.41	11.385
NM_001025435_at	5.33612	5.20379	5.11674	5.2265	5.17556	5.31272	5.38542	5.17904	5.1841	5.17352	5.05841	5.23095	5.32004	5.20523
NM_001025438_at	10.4425	9.75676	10.8378	9.77217	9.91806	10.7084	10.5001	10.2639	10.8519	10.381	10.2916	10.8556	9.70493	10.4787
NM_001025439_at	10.4346	9.77018	10.8572	9.68631	9.86367	10.7299	10.491	10.2795	10.8514	10.3738	10.2951	10.8589	9.69015	10.4731
NM_001025444_at	7.75492	7.58304	7.72588	7.56168	7.54452	7.49756	7.62377	7.51659	7.7707	7.72667	7.67922	7.67703	7.46735	7.52263
NM_001025559_at	8.65356	8.49562	8.67787	9.13772	8.92668	8.61621	8.61767	8.62664	8.68718	8.54123	8.6402	8.75647	8.76032	8.73794
NM_001025560_at	8.52846	8.3929	8.55535	9.08021	8.83407	8.47104	8.47981	8.5039	8.54654	8.41869	8.51055	8.60577	8.61924	8.60694
NM_001025561_at	7.40736	7.61438	7.54763	7.76636	7.58419	7.5217	7.4143	7.51953	7.83256	7.46509	7.55711	7.44984	7.55703	7.42315
NM_001025562_at	7.51982	7.70285	7.60851	7.56219	7.47153	7.65193	7.54493	7.49597	7.97368	7.55763	7.61399	7.61339	7.70352	7.54827
NM_001025565_at	8.50941	8.62868	8.27002	7.64811	7.86764	8.52639	8.5927	8.58035	8.39729	8.64883	8.66618	8.0901	8.39383	8.2275
NM_001025566_at	8.51661	8.54828	8.47705	8.63878	8.68276	8.5287	8.4784	8.64765	8.35528	8.39297	8.24308	9.363	8.98492	9.22059
NM_001025567_at	6.33138	6.44053	6.47307	6.33896	6.28024	6.51443	6.38642	6.46472	6.54789	6.40923	6.50323	6.32065	6.47898	6.34194
NM_001025568_at	7.31949	7.34924	7.3242	7.36533	7.64025	7.24693	7.25589	7.30646	7.32481	7.27061	7.26335	7.42273	7.21765	7.27586
NM_001025570_at	7.88619	8.00066	8.05296	7.92717	8.26467	7.81206	7.84147	7.75149	8.20718	8.10936	8.13368	7.91391	7.95447	7.87367
NM_001025571_at	5.27646	5.30221	5.25693	5.27978	5.33743	5.47208	5.33609	5.42416	5.25524	5.44524	5.35481	5.35214	5.30334	5.31519
NM_001025572_at	9.94719	9.79732	9.89328	10.389	10.5792	9.95865	9.88522	9.91071	9.86971	9.8112	9.77141	10.0795	9.94755	9.89937
NM_001025573_at	5.56615	5.62494	5.58675	5.59968	5.70135	5.64717	5.50827	5.65659	5.65538	5.64793	5.72077	5.50017	5.58218	5.63824
NM_001025574_at	4.47682	4.56356	4.68529	4.53507	4.78585	4.55689	4.6228	4.51313	4.34371	4.51233	4.63367	4.45416	4.59086	4.574
NM_001025575_at	4.75593	4.64689	4.60299	4.88346	5.06935	4.60734	4.87349	4.50591	4.71771	4.71162	4.60868	4.60841	4.78154	4.82234
NM_001025576_at	7.58461	7.72222	7.68938	7.90668	7.73508	7.34263	7.37817	7.3577	7.66858	7.73342	7.28859	7.67799	7.47413	7.52622
NM_001025577_at	9.51749	9.52996	9.51698	9.11079	9.42069	9.43126	9.55593	9.5047	9.6472	9.5739	9.47541	9.36331	9.46719	9.42014
NM_001025581_at	10.1079	10.1212	10.0191	8.99418	9.65321	10.2278	10.1822	10.132	10.313	10.1127	10.1877	10.18	10.057	10.0558
NM_001025582_at	10.2051	10.2069	10.1971	9.74295	9.64894	10.1111	10.1722	10.0237	10.2478	10.358	10.2328	10.1392	10.03	10.0307
NM_001025584_at	9.87309	10.1394	9.86614	10.2143	9.59917	9.95669	10.0936	9.97579	9.78111	10.0548	10.0162	9.75223	9.91208	9.88603
NM_001025585_at	7.73754	7.93938	7.7568	8.03227	7.85221	7.8356	7.86548	7.87342	7.82104	7.86345	7.75572	7.77028	7.856	7.76461
NM_001025586_at	8.68247	8.66397	8.72242	7.57915	7.3167	8.70829	8.60875	8.52869	8.65791	8.67147	8.72423	8.50014	8.61209	8.56749
NM_001025587_at	8.68247	8.66397	8.72242	7.57915	7.3167	8.70829	8.60875	8.52869	8.65791	8.67147	8.72423	8.50014	8.61209	8.56749
NM_001025589_at	8.54549	8.4595	8.70519	8.50904	8.23743	8.45622	8.4146	8.50298	8.62242	8.52632	8.50862	8.57176	8.60704	8.66624
NM_001025590_at	5.61073	5.80615	5.73964	5.80695	5.85126	5.78046	5.70543	5.82003	5.56684	5.68135	5.53259	5.68667	5.81032	5.71954
NM_001025594_at	9.0859	9.23656	9.23264	8.85396	9.14216	9.08118	9.08093	9.20066	9.20127	9.34492	9.30186	8.71231	8.66904	8.75541
NM_001025597_at	6.53478	6.6952	6.84078	6.70896	6.62137	6.77613	6.43912	6.65005	6.60908	6.49949	6.88157	6.46608	6.48192	6.55449
NM_001025599_at	7.34555	7.44765	7.24344	7.31977	7.16677	7.2882	7.28441	7.34981	7.25754	7.21911	7.24152	7.17778	7.22126	7.14212
NM_001025600_at	11.3277	11.1456	11.2777	11.5313	11.6603	11.4436	11.3924	11.2624	11.2244	11.3426	11.3112	11.3063	11.1081	11.236
NM_001025602_at	4.56256	4.6511	4.58521	4.52186	4.66957	4.59957	4.634	4.52721	4.57793	4.65082	4.6033	4.55454	4.5563	4.5938
NM_001025605_at	7.97722	8.10354	8.13562	7.7044	7.51144	7.99648	8.06432	7.9552	8.22476	8.26382	8.20852	7.3569	7.31965	7.1929
NM_001025606_at	6.13722	6.17051	6.24801	6.39415	6.49616	6.19237	6.16593	6.25239	6.502	6.31454	6.45874	5.89766	6.01206	6.08924
NM_001025607_at	4.98894	4.93761	4.87827	5.53417	4.51824	4.78088	5.01866	4.55707	4.90902	4.94195	4.93435	4.96028	5.7226	5.40222
NM_001025608_at	9.32431	9.23654	9.37387	9.8474	9.47576	9.33907	9.35985	9.4328	9.27232	9.39896	9.24742	9.15604	9.21375	9.24275
NM_001025610_at	5.17077	5.17448	5.14579	5.25103	5.67829	5.01533	5.00048	5.01829	5.27693	5.18051	5.12265	5.1415	5.1948	5.02637
NM_001025612_at	6.74516	6.81501	6.72022	6.55228	6.72483	6.84935	6.72691	7.01159	6.90442	6.91016	6.8195	6.99028	7.06181	6.90711
NM_001025613_at	8.03366	8.09467	8.0592	9.20032	9.12763	7.87964	8.13373	8.08246	8.11955	7.92714	8.0149	7.95517	7.98678	7.73071
NM_001025614_at	7.9632	8.01845	7.99024	9.13292	9.08664	7.81528	8.06644	8.01936	8.04929	7.82893	7.96311	7.86266	7.90662	7.62942
NM_001025615_at	9.53584	9.51164	9.52447	9.83081	9.87273	9.50206	9.55	9.55247	9.52144	9.47284	9.51866	9.49377	9.46867	9.38373
NM_001025617_at	9.58173	9.62434	9.74078	8.36485	9.0317	9.59591	9.54498	9.59104	9.58165	9.56916	9.66151	9.53352	9.55926	9.50634
NM_001025618_at	9.63936	9.67352	9.79785	8.37023	9.08831	9.63904	9.5847	9.65055	9.64079	9.61937	9.73448	9.59317	9.61068	9.5493
NM_001025779_at	5.57066	5.64986	5.49877	5.69712	6.3393	5.58673	5.40968	5.71602	5.78555	5.63434	5.65478	5.44138	5.66915	5.68457
NM_001025947_at	12.0039	11.8468	11.8716	11.85	11.7672	12.0337	12.0261	11.9018	11.7745	11.8791	11.8651	11.8955	11.8978	11.8475
NM_001026211_at	9.5011	9.52157	9.56615	9.514	9.74851	9.43535	9.37501	9.39989	9.64933	9.68876	9.70451	9.64645	9.5586	9.51989
NM_001026212_at	10.3338	10.2436	10.4731	10.36	9.85256	10.6939	10.6172	10.4937	10.3819	10.3791	10.4183	10.2534	10.3728	10.3491
NM_001026214_at	8.8926	8.79068	8.9638	9.18412	9.00861	8.98963	8.99336	8.96502	8.87503	8.91703	8.91985	8.91333	8.85109	8.88055
NM_001029836_at	8.77181	9.09768	8.90356	8.97618	8.22447	8.95163	9.08142	9.05204	8.99015	9.11472	9.2267	9.29719	9.31374	9.13097
NM_001029837_at	7.62495	7.65338	7.64181	7.57964	7.35335	7.56104	7.44082	7.65595	7.68841	7.61469	7.71877	7.57758	7.55053	7.61649
NM_001029838_at	9.28584	9.31496	9.56598	8.20707	8.60767	9.21797	9.18342	9.1744	9.53974	9.149	9.1982	9.47219	9.40111	9.41317
NM_001029841_at	8.39968	8.27863	8.86835	7.50902	6.98377	8.72316	8.53321	8.33009	8.77522	8.617	8.65851	8.61151	8.09559	8.23416
NM_001029842_at	6.95824	7.201	7.08264	6.93034	7.03256	7.22081	7.22722	7.05488	7.25413	7.1435	7.25781	7.50803	7.02925	7.27936
NM_001029843_at	8.6527	8.64605	8.63704	8.248	8.90249	8.50884	8.54965	8.59137	8.5024	8.49865	8.61159	8.79355	8.6527	8.58741
NM_001029844_at	8.64209	8.6475	8.6292	8.27752	8.92629	8.51336	8.53722	8.59916	8.49894	8.48948	8.60272	8.77737	8.64788	8.57511
NM_001029850_at	9.32887	9.26184	9.46399	9.44405	9.32936	9.42989	9.42692	9.40764	9.28469	9.23041	9.21681	9.44681	9.31672	9.31663
NM_001029855_at	8.83718	8.61227	8.8486	8.07555	7.62335	8.5264	8.58978	8.45045	8.81547	8.78261	8.79654	8.68823	8.71866	8.70321
NM_001029856_at	5.22254	5.10127	5.07581	5.55378	5.32443	5.09475	5.25285	5.11531	5.21254	5.02567	5.12948	5.06565	5.00973	4.91406
NM_001029867_at	4.64785	4.71836	4.70745	4.48846	4.46816	4.69376	4.6797	4.83393	4.69459	4.79931	4.7589	4.67298	4.68633	4.69077
NM_001029868_at	9.16114	9.20365	9.18148	9.28429	9.79539	9.24255	9.07725	9.15841	9.37174	9.25172	9.2197	9.20742	9.16447	9.1752
NM_001029872_at	5.42748	5.61171	5.64942	5.59144	5.90572	5.69433	5.41915	5.94998	5.36272	5.5509	5.59726	5.50522	5.44375	5.58319
NM_001029873_at	10.8119	10.8786	10.6921	10.2808	10.272	10.7716	10.7695	10.7907	10.6481	10.7124	10.6932	10.7877	10.8023	10.836
NM_001029876_at	9.22764	9.25562	9.45532	9.26936	9.26939	9.29304	9.29224	9.29533	9.24916	9.17343	9.32893	8.77899	8.97342	8.85385
NM_001029877_at	10.241	10.3291	10.2441	9.55451	9.69344	10.1345	10.0828	10.2461	10.3054	10.2569	10.3171	10.4083	10.412	10.3427
NM_001029878_at	10.6586	10.6757	10.7748	10.414	10.617	10.8119	10.7327	10.7156	10.7348	10.7834	10.6826	10.6835	10.6356	10.6388
NM_001029889_at	9.69633	9.78241	9.79664	10.5624	10.0195	9.63296	9.70481	9.70131	9.71039	9.71994	9.76384	9.61824	9.60303	9.55696
NM_001029890_at	6.62187	6.86614	6.66504	6.74617	6.59912	6.74435	6.6062	6.79673	6.61636	6.88032	6.87133	6.74784	6.88581	6.6391
NM_001029893_at	4.97926	4.97459	4.96414	5.14549	5.16551	4.87714	4.84773	4.97794	4.96203	4.94676	5.0691	5.14526	5.0201	4.86817
NM_001029895_at	10.3401	10.2629	10.4424	10.4294	10.2382	10.3892	10.3637	10.2517	10.3416	10.4487	10.4503	10.3918	10.319	10.3576
NM_001029912_at	9.59227	9.71804	9.59196	8.74752	8.38109	9.64879	9.52642	9.74816	9.54303	9.6443	9.66551	9.63805	9.606	9.56857
NM_001029929_at	5.33235	5.39703	5.36637	5.18159	5.4608	5.35432	5.55856	5.50751	5.4235	5.42714	5.37306	5.36299	5.46554	5.39658
NM_001029933_at	6.67372	7.01226	6.77838	6.76163	6.1906	6.64228	6.75514	6.77325	6.69995	6.72834	6.73268	6.69567	6.865	6.66543
NM_001029934_at	11.264	11.1424	11.2139	11.5872	11.3217	11.332	11.3114	11.2477	11.15	11.1724	11.1884	11.0892	11.1062	11.0857
NM_001029935_at	5.61337	5.64428	5.68796	5.44146	5.60344	5.7776	5.61369	5.52551	5.63663	5.53557	5.67534	5.53572	5.96262	5.74794
NM_001029936_at	9.94749	9.96207	9.89457	9.88182	9.79249	10.0698	9.99457	10.0373	9.93928	9.99187	10.0506	9.88278	10.0784	10.0176
NM_001029937_at	5.63673	5.37836	5.79314	5.7521	6.10538	5.6032	5.55387	5.57478	5.62868	5.59343	5.51204	5.87136	5.47744	5.6496
NM_001029938_at	5.92797	6.30546	6.06977	5.84407	5.82643	5.97561	5.79802	6.13992	6.14037	6.04891	6.01067	5.99356	6.10652	6.00906
NM_001029977_at	5.2157	5.11704	5.27624	6.38063	6.43087	5.17283	5.43361	5.13325	5.17104	5.08499	5.11831	5.25728	5.23969	5.26582
NM_001029979_at	7.7496	7.9159	7.82292	8.83777	8.5218	7.89872	7.70075	7.90025	7.69985	7.83163	7.86943	8.00276	7.89372	7.84984
NM_001029982_at	10.2714	10.308	10.2326	10.1018	9.93979	10.2608	10.24	10.2221	10.136	10.2373	10.1962	10.1258	10.1827	10.1626
NM_001029983_at	9.32664	9.35705	9.37942	9.08273	9.22479	9.45179	9.56822	9.3911	9.22685	9.3583	9.35265	9.73604	9.76848	9.98112
NM_001029984_at	7.07304	6.98947	7.14813	7.09602	7.26847	7.05412	6.91156	7.24356	7.09881	7.16478	7.10243	7.02613	7.09086	7.02137
NM_001029985_at	6.85049	6.88714	6.93579	6.76205	7.02137	6.80177	6.91114	7.05192	6.96671	6.89206	6.9478	6.90359	7.01058	6.9032
NM_001029987_at	5.33439	5.39701	5.46302	5.03634	5.59561	5.28958	5.23732	5.46584	5.33507	5.35691	5.43003	5.40282	5.4116	5.38098
NM_001029988_at	6.0304	6.00592	6.09307	5.95816	6.25321	6.08143	6.0047	6.14404	6.03371	6.22077	6.01908	6.05843	6.05926	5.97199
NM_001029990_at	7.56055	7.66342	7.54047	7.67757	7.49225	7.42857	7.48715	7.47607	7.54481	7.4859	7.36677	7.37289	7.32443	7.36412
NM_001029993_at	8.99915	9.0236	8.97477	9.06747	8.98925	9.01792	9.06716	9.10411	8.99397	9.01133	9.04088	8.9792	9.01694	9.0037
NM_001029994_at	8.99915	9.0236	8.97477	9.06747	8.98925	9.01792	9.06716	9.10411	8.99397	9.01133	9.04088	8.9792	9.01694	9.0037
NM_001030014_at	8.34588	8.36835	8.1127	7.56664	7.63298	8.1408	8.15631	8.10611	8.34755	8.1371	8.30989	7.91206	8.09673	8.10329
NM_001030274_at	9.4985	9.09151	9.62989	10.5014	10.4111	9.31042	9.78471	9.90243	9.50536	9.54384	9.66021	9.55447	9.74725	9.79859
NM_001030289_at	5.37679	5.25008	5.26355	5.03379	5.38228	5.28228	5.07016	5.27969	5.28782	5.33383	5.24785	5.23974	5.36533	5.25197
NM_001030290_at	5.95666	6.15815	6.22783	5.93317	5.93218	6.19658	6.20922	6.52807	6.34658	6.18584	6.341	5.95975	6.16528	6.17617
NM_001030291_at	6.26389	6.1082	6.28165	6.83923	6.58369	6.22001	6.25058	6.30707	6.38459	6.15463	6.27108	6.04861	6.24194	6.18819
NM_001030292_at	7.02031	7.07653	7.22452	6.93789	6.88095	7.26449	7.06849	7.32177	7.24975	7.10706	7.06064	7.06928	7.17181	7.16121
NM_001030293_at	9.01106	9.17447	9.26669	7.42887	7.77701	9.20045	9.1624	9.05258	9.16821	9.16852	9.22048	9.01331	9.27154	9.21355
NM_001030294_at	6.78852	6.8903	6.71828	6.76245	6.49496	6.8986	6.50929	6.89865	6.72854	6.73269	6.88702	6.77253	6.77354	6.89179
NM_001030296_at	9.68397	9.95778	9.64019	9.63932	9.74281	9.69514	9.6314	9.83532	9.77839	9.7924	9.77957	9.76615	9.87725	9.697
NM_001030297_at	5.22452	5.2459	5.31003	5.40691	5.38737	5.286	5.19535	5.21177	5.26848	5.26994	5.25679	5.36944	5.30521	5.25467
NM_001030305_at	4.88217	4.80569	4.78959	5.18521	4.97492	4.88067	4.83888	4.75242	4.80976	4.83709	4.78394	4.76487	4.9097	4.91016
NM_001030306_at	9.5636	9.44427	9.44309	9.50775	9.36079	9.40001	9.45654	9.35543	9.41109	9.54297	9.41239	9.40375	9.23881	9.2616
NM_001030307_at	8.03756	7.93942	8.06995	8.77648	8.40117	8.02581	8.09816	7.93161	7.89329	7.94532	8.00473	7.91608	7.88118	7.7761
NM_001031621_at	5.70138	5.77426	5.9784	5.91944	6.33307	5.80795	5.74576	5.91742	5.6974	5.87965	5.78772	5.84212	5.9165	5.83889
NM_001031664_at	9.1635	9.48999	9.29505	8.42788	9.24146	9.61593	9.48914	9.35215	9.56626	9.47594	9.51499	9.40498	9.43726	9.35815
NM_001031667_at	11.9341	12.0342	12.0215	11.8566	11.8547	11.9405	11.9112	11.9565	12.0194	12.0423	11.981	11.9644	11.9675	12.0059
NM_001031772_at	5.83923	5.89531	5.81357	6.54577	6.80413	5.87671	5.75428	5.91251	5.83179	5.82504	5.94264	5.95905	5.8895	5.89004
NM_001031808_at	6.96218	6.96162	6.98723	7.40273	7.5772	6.76866	6.75964	6.83123	6.89507	6.97592	6.95919	6.74619	6.69311	6.831
NM_001031811_at	5.92456	6.12203	6.04844	5.70377	5.85422	5.87365	5.8854	5.98078	5.88549	6.01854	6.05166	6.05375	6.00725	5.95716
NM_001031814_at	9.61703	9.65186	9.49195	9.37889	9.33337	9.77775	9.7868	9.85089	9.33706	9.639	9.33544	9.83035	9.85561	9.87872
NM_001031851_at	5.09043	5.2989	5.26325	5.21895	5.43737	5.23671	5.20202	5.28837	5.38429	5.21273	5.18113	5.23012	5.29092	5.23725
NM_001032378_at	7.72207	7.57357	7.83855	8.85093	7.96505	7.58827	7.9035	7.7793	7.77801	7.64501	7.641	7.76853	7.17754	7.94654
NM_001032413_at	6.97718	7.04334	7.19977	6.93511	7.02703	6.9674	7.19635	7.05199	7.12398	6.96334	7.0035	6.72778	6.79619	6.82411
NM_001032414_at	6.88381	6.9397	7.08955	6.82487	7.00591	6.90091	7.09745	6.96342	7.07597	6.88719	6.90036	6.62593	6.70931	6.71216
NM_001032727_at	9.96683	10.1333	10.0428	9.40191	9.44574	9.93908	9.85896	9.93297	10.1313	10.1224	10.1097	9.93308	9.88495	9.87675
NM_001033039_at	7.02636	7.19992	7.03452	6.94433	7.02663	7.04435	6.77867	6.99276	7.21718	6.87001	7.09375	7.03492	7.03528	6.93652
NM_001033040_at	6.79484	6.66957	6.69746	6.15961	6.22681	6.55982	6.71245	6.71111	6.85616	6.76358	6.72497	6.74627	6.67563	6.68177
NM_001033041_at	4.68582	4.68104	4.88204	5.02043	5.01266	4.82811	4.78816	4.78211	4.81693	4.83161	4.88194	4.74099	4.76801	4.7985
NM_001033042_at	7.07137	7.00282	7.04299	7.12871	7.24045	6.94225	6.98027	7.0433	6.97709	7.00495	7.00969	6.75806	6.88383	6.95087
NM_001033043_at	4.86522	4.9268	5.02164	4.99186	4.94039	4.92984	4.84492	4.8077	4.8121	4.76475	4.79996	4.73915	4.85515	4.82606
NM_001033122_at	4.57491	4.60031	4.53439	4.58088	5.17753	4.58429	4.66793	4.59915	4.78169	4.61207	4.6269	4.5106	4.57506	4.61568
NM_001033124_at	5.70132	5.80197	5.80388	5.83799	5.90541	5.83456	5.56096	5.79649	5.60379	5.79547	5.85547	5.75028	5.92296	5.87446
NM_001033126_at	5.35781	5.4647	5.54781	5.45461	5.7205	5.47191	5.48361	5.52879	5.53542	5.5506	5.49335	5.34405	5.52748	5.43349
NM_001033128_at	9.78229	9.69416	9.84314	9.31771	9.38551	9.8198	9.86179	9.84301	9.79172	9.84266	9.76247	9.7652	9.76704	9.76406
NM_001033131_at	5.26294	5.31682	5.30713	5.25494	5.49719	5.20365	5.3074	5.20712	5.30308	5.15411	5.34937	5.4005	5.5057	5.34931
NM_001033132_at	10.4086	10.3579	10.5075	9.74177	9.43768	10.6024	10.4741	10.3687	10.434	10.5463	10.4675	10.1882	10.3267	10.4162
NM_001033134_at	8.07311	8.03436	8.07236	7.76744	7.73538	8.14948	8.11246	8.04053	8.17023	8.09594	8.23076	8.04476	8.19071	8.12811
NM_001033135_at	8.95871	8.98079	8.93113	8.97567	9.18396	9.10659	9.0853	9.03296	8.86001	9.03173	8.97694	8.73668	8.70771	8.59683
NM_001033136_at	9.51357	9.39524	9.70379	9.82342	9.6228	9.77284	9.70875	9.73065	9.58561	9.56952	9.53774	9.54435	9.60859	9.70147
NM_001033139_at	7.71901	7.81541	7.95521	7.43871	7.64673	7.82596	7.76501	7.94247	7.9214	7.8428	8.03891	7.74264	7.77504	7.64198
NM_001033140_at	8.92427	8.99831	8.86378	7.94726	7.96524	8.74986	8.66808	8.74821	8.90167	8.96521	8.85145	8.80134	8.77936	8.74905
NM_001033141_at	7.12603	7.17892	7.294	7.33214	7.38174	7.03872	6.98144	7.23378	7.38735	7.28989	7.40206	7.36629	7.2919	7.24308
NM_001033142_at	8.79324	8.8977	8.94593	8.70041	8.67736	8.922	8.87445	8.9045	8.91417	8.86755	8.84754	8.6808	8.92357	8.81154
NM_001033145_at	9.55042	9.7458	9.51699	8.73022	8.79145	9.69168	9.57595	9.62213	9.5397	9.67044	9.68857	10.1128	10.4849	10.3941
NM_001033148_at	6.07263	5.92875	5.93749	6.25755	6.40382	6.09158	6.02893	6.109	5.93913	6.35567	6.07204	6.02598	6.11637	5.98393
NM_001033149_at	10.3654	10.3091	10.6913	9.29783	9.28313	10.2035	10.2053	10.2843	10.4091	10.3105	10.3331	10.2752	10.1313	10.2472
NM_001033150_at	10.1015	10.1078	10.1146	9.79791	9.83945	10.1934	10.1316	10.2009	10.1847	10.1123	10.1791	10.1081	10.1407	10.1273
NM_001033155_at	9.9784	10.0441	9.88229	9.60979	9.43411	9.89035	9.9288	9.87676	9.97956	9.99691	10.0409	9.93206	9.84042	9.80725
NM_001033156_at	10.2957	10.2248	10.2341	10.9913	10.4372	10.5903	10.5214	10.5509	9.97315	10.1165	10.2655	11.6449	11.6803	11.6018
NM_001033157_at	7.2266	7.26809	7.2525	7.44129	7.32517	7.36455	7.2921	7.28984	7.2865	7.31885	7.46964	7.27809	7.23494	7.20269
NM_001033158_at	6.49968	6.4563	6.55824	6.25135	6.4163	6.48502	6.49029	6.77539	6.61891	6.52185	6.32697	6.39786	6.55496	6.58519
NM_001033159_at	7.37333	7.30649	7.41454	6.81258	7.10077	7.34885	7.32485	7.24344	7.37007	7.26491	7.26105	7.08871	7.01253	7.02663
NM_001033161_at	7.38445	7.54368	7.30948	7.11776	7.64545	7.21858	7.37213	7.39243	7.53879	7.44034	7.46959	7.44241	7.48124	7.45258
NM_001033162_at	5.00708	5.21188	5.02951	5.08075	5.21651	4.82804	4.94422	5.13308	5.00225	4.96765	5.11673	5.08018	5.29768	4.91708
NM_001033163_at	5.26209	5.37013	5.33903	5.20363	5.43466	5.25586	5.20488	5.26979	5.30241	5.36323	5.32537	5.24687	5.25099	5.2149
NM_001033164_at	9.13387	9.0372	9.03029	8.12871	8.45745	8.91009	8.89312	8.76122	8.99199	9.13958	9.12357	9.05975	8.8776	8.87112
NM_001033165_at	7.45127	7.4702	7.47395	7.80148	7.71067	7.43409	7.58107	7.46419	7.52676	7.43371	7.55212	7.58559	7.57895	7.63531
NM_001033166_at	7.86686	7.8883	7.90619	8.34069	8.36608	7.8681	7.83579	7.81772	7.96001	7.9	7.97158	7.87965	7.91108	7.90911
NM_001033167_at	11.0449	10.9122	11.1002	9.56648	9.62597	10.9384	11.0085	10.9923	10.9702	10.9727	10.9326	11.0179	10.864	11.0338
NM_001033168_at	5.78392	5.71181	5.8359	5.60064	5.69837	5.82805	5.79619	5.93208	5.84557	5.79562	5.86331	5.64393	5.87938	5.61075
NM_001033170_at	6.07577	6.10439	6.15224	6.08518	6.49228	6.15031	6.04903	6.2564	6.16413	6.18792	6.0835	6.09797	6.11245	6.09271
NM_001033171_at	6.48427	6.50128	6.43664	6.3235	6.4511	6.32123	6.55641	6.50437	6.48899	6.3127	6.60379	6.3497	6.48736	6.41522
NM_001033172_at	11.0547	10.9975	10.7767	10.4488	10.6337	10.9717	10.9393	10.9102	10.8477	10.9343	10.9205	10.8308	10.8087	10.8055
NM_001033173_at	10.2218	10.3023	10.2984	10.1256	9.91562	10.4713	10.4461	10.4805	10.3633	10.4064	10.3514	10.2547	10.2633	10.3091
NM_001033174_at	10.6042	10.688	10.6478	10.0636	10.1932	10.5984	10.614	10.7011	10.6728	10.6434	10.6368	10.6423	10.5397	10.5693
NM_001033175_at	9.93027	9.97266	9.65419	8.36761	8.68249	9.53091	9.54836	9.63584	9.78068	9.81693	9.81572	9.70997	9.59265	9.58804
NM_001033176_at	5.06339	5.10057	5.0425	5.06177	5.04532	5.10335	5.05912	5.34333	5.09017	5.13011	5.20606	5.10623	5.1696	5.08599
NM_001033177_at	4.86708	4.99832	4.99541	4.81237	4.93469	4.93987	4.91357	4.98036	4.85144	4.84641	4.96252	4.88564	4.88693	4.93084
NM_001033180_at	4.42404	4.52336	4.51512	4.67632	4.80295	4.50906	4.55848	4.545	4.60302	4.50303	4.62301	4.49737	4.6867	4.3805
NM_001033184_at	4.86551	4.90514	4.95389	5.37119	5.06651	4.86364	4.94076	4.87818	4.86517	4.81794	4.9669	4.81662	4.9131	4.89989
NM_001033185_at	8.2906	8.39643	8.39642	10.1238	9.60237	8.10378	8.17429	8.20498	8.51689	8.52734	8.59627	8.49329	8.49459	8.33784
NM_001033186_at	6.0331	6.15891	6.35719	5.93817	5.95816	6.00153	6.06876	6.2332	6.16316	6.29385	6.19466	6.20778	6.06022	6.17326
NM_001033189_at	8.00877	8.045	8.12481	7.95962	8.26639	8.06676	8.0305	8.16085	8.23884	8.1145	8.04875	7.98076	7.9454	8.01059
NM_001033191_at	4.80937	4.80832	4.73914	4.96288	4.78098	4.89167	4.76785	4.90496	4.80944	4.83782	4.73868	4.71657	4.80292	4.76411
NM_001033192_at	10.5507	10.5376	10.5959	10.8301	10.8934	10.6677	10.6001	10.5699	10.7208	10.5909	10.5888	10.4572	10.6203	10.5101
NM_001033194_at	8.87895	8.76971	8.85118	8.53631	8.47706	8.78172	8.8053	8.54537	8.60237	8.71825	8.77495	8.52982	8.35725	8.53444
NM_001033196_at	8.74963	8.73014	8.87389	8.46837	8.57853	8.50938	8.66151	8.55013	8.65879	8.62176	8.55557	8.46014	8.47516	8.47545
NM_001033197_at	5.02967	5.0007	5.16861	5.00288	5.06425	5.11945	5.11027	5.24837	5.09462	5.08551	5.24164	4.96666	5.17595	5.01996
NM_001033199_at	4.49007	4.58346	4.54839	4.923	4.7632	4.52786	4.57642	4.6655	4.43002	4.47723	4.55448	4.57149	4.47713	4.51238
NM_001033201_at	10.8021	10.8801	10.98	9.68558	9.59853	10.9101	10.8889	10.8598	10.8432	10.935	10.9137	10.783	10.7436	10.7236
NM_001033202_at	9.67976	9.6913	9.70662	8.91809	9.19705	9.6464	9.60977	9.5882	9.75493	9.68578	9.72447	9.57298	9.61453	9.57754
NM_001033204_at	8.49817	8.6663	8.33972	8.29678	8.25427	8.29822	8.32665	8.45043	8.53244	8.65727	8.67859	8.32726	8.30691	8.20244
NM_001033205_at	7.00201	7.14552	7.30326	7.14093	7.44785	7.03941	6.86276	7.22261	7.34807	7.1992	7.20341	7.145	7.22201	6.97403
NM_001033206_at	9.3358	9.6829	9.32008	8.54897	8.91657	9.38946	9.32232	9.44248	9.36415	9.47908	9.49604	9.10538	9.149	9.0944
NM_001033207_at	6.40308	6.4439	6.48742	6.56314	6.64314	6.49992	6.38351	6.60054	6.52656	6.48761	6.50415	6.41937	6.49619	6.44227
NM_001033208_at	6.03876	5.99357	6.11252	5.96216	5.91404	5.99919	6.12033	6.07956	6.03105	6.19346	5.95848	5.9699	6.01847	5.9637
NM_001033209_at	6.8514	6.95541	6.80562	7.06865	6.85673	6.61638	6.86665	6.84924	6.92106	6.82	6.83674	6.76588	6.77413	6.82169
NM_001033210_at	7.71113	7.8305	7.87351	8.10447	8.45064	7.47421	7.69311	7.84784	7.80111	7.8874	7.74529	7.94766	7.97041	7.91525
NM_001033211_at	5.62111	5.74938	5.6083	5.70075	5.64215	5.77792	5.51837	5.85627	5.60886	5.61359	5.56157	5.46518	5.72212	5.54829
NM_001033212_at	9.0655	9.10366	8.79376	9.04493	8.8608	9.01644	8.97763	9.05926	8.97263	8.97114	9.01483	8.91382	9.1255	9.06803
NM_001033213_at	11.8252	11.7733	11.808	11.2011	10.9633	11.7778	11.7669	11.7286	11.849	11.7813	11.8071	11.8401	11.7142	11.7495
NM_001033214_at	5.13643	5.10672	5.21927	5.28778	5.29754	5.12667	5.14368	5.12356	5.18148	5.22628	5.26206	5.0702	5.11858	5.11092
NM_001033215_at	6.01602	5.97966	5.99576	5.7672	6.12599	5.94598	5.96235	6.03919	6.01981	5.86963	6.23843	5.94526	6.08345	5.98357
NM_001033217_at	9.46493	9.56547	9.62612	9.29433	9.46688	9.59917	9.64138	9.69714	9.65197	9.46822	9.54415	9.71327	9.81455	9.7985
NM_001033219_at	9.78998	9.86947	9.82298	8.78964	9.14453	9.82515	9.83056	9.89202	9.9453	9.84067	9.85788	9.61342	9.6918	9.55981
NM_001033220_at	6.29022	6.20585	6.35154	6.46321	6.13099	6.00333	6.06913	6.31402	6.24478	6.26663	6.35434	6.12368	6.00346	6.00989
NM_001033221_at	4.96646	5.04519	5.1802	5.09231	4.86154	4.9964	5.07842	5.09525	5.18288	5.03026	5.06238	5.0705	5.17896	4.96154
NM_001033222_at	10.3202	10.376	10.2692	10.3063	10.1012	10.4617	10.4731	10.4	10.2254	10.3143	10.3563	10.3826	10.3147	10.3343
NM_001033223_at	10.5336	10.5902	10.6116	10.4812	10.3371	10.6295	10.4898	10.4753	10.6559	10.6017	10.7433	10.7058	10.5739	10.5235
NM_001033225_at	10.2809	10.2251	10.2928	10.2111	10.522	10.3786	10.4134	10.396	10.2264	10.1815	10.2301	10.5152	10.5991	10.5402
NM_001033226_at	5.90269	5.83098	5.82471	5.39728	5.6935	5.84845	5.86552	5.78372	5.84786	5.76675	5.726	5.88756	5.94058	6.05178
NM_001033227_at	5.42449	5.53332	5.44367	5.52973	5.84135	5.57755	5.50287	5.64172	5.51014	5.55093	5.41784	5.52661	5.59421	5.707
NM_001033228_at	7.40137	7.34	7.38946	7.87844	7.70918	7.0655	7.13332	7.261	7.36204	7.37984	7.1894	7.2306	7.06243	7.20836
NM_001033229_at	5.20046	5.21493	5.25055	5.30563	5.30412	5.21607	5.26153	5.24855	5.18604	5.14667	5.23653	5.32334	5.20714	5.14232
NM_001033231_at	10.3784	10.4694	10.4393	9.63701	9.74407	10.3259	10.3018	10.3538	10.5408	10.4522	10.4838	10.3687	10.4013	10.3307
NM_001033233_at	5.24436	5.2889	5.28894	5.09174	5.33096	5.38177	5.22986	5.07976	5.21908	5.16634	5.2019	5.25945	5.18936	5.19205
NM_001033234_at	4.96066	5.06453	5.09174	4.99112	5.47387	5.08106	5.04504	5.03852	5.12462	5.11731	5.23019	5.0407	5.0875	5.12554
NM_001033235_at	5.10455	5.15674	5.21256	5.17032	5.16378	5.23108	5.1404	5.25425	5.12934	5.06506	5.10916	5.23382	5.2638	5.07809
NM_001033236_at	7.99893	8.02925	7.94526	8.11113	7.91732	7.89834	7.94753	7.82136	7.98955	7.83076	8.01798	7.758	7.95804	7.80275
NM_001033237_at	8.74257	8.7147	8.77831	8.1534	8.04977	8.74342	8.78725	8.68975	8.78514	8.83764	8.73507	8.86261	8.86636	8.87631
NM_001033238_at	9.44695	9.65957	9.43178	9.65178	9.07679	9.38356	9.46159	9.36518	9.51473	9.66848	9.67076	9.45317	9.52599	9.45405
NM_001033239_at	4.62222	4.60252	4.63676	4.95689	5.09134	4.71239	4.66936	4.61343	4.68306	4.60144	4.66062	4.56841	4.70809	4.58056
NM_001033240_at	4.81053	4.90744	5.09899	5.20391	5.03043	4.70283	4.85922	4.949	4.96369	4.66856	4.98431	4.68326	4.77434	5.01578
NM_001033241_at	4.79918	4.78414	4.78533	4.74951	5.14154	4.76149	4.78047	4.88973	4.8374	4.73072	4.90161	4.82771	4.76616	4.85831
NM_001033242_at	8.14708	8.32694	8.22065	8.28888	8.2235	8.07933	8.07162	8.20158	8.47292	8.27828	8.2859	7.95243	8.14871	8.08451
NM_001033243_at	5.9747	5.92826	5.95759	5.64111	5.9775	5.91133	5.78638	6.03782	6.06782	5.9165	5.80751	5.77761	5.95083	5.84769
NM_001033244_at	5.883	5.97981	5.946	5.61184	5.8986	5.98132	5.93547	6.02381	6.02193	6.00037	6.16242	6.22856	6.21645	6.06103
NM_001033245_at	5.94852	6.03329	6.03588	6.362	6.26878	6.06995	6.10397	6.25307	6.23747	6.08307	5.93682	5.90253	6.05329	6.10639
NM_001033246_at	6.15479	6.12046	6.21803	6.13887	6.36061	6.26809	6.13827	6.23102	6.19175	6.13667	6.20493	6.22875	6.25685	6.13619
NM_001033247_at	5.78702	5.90752	5.80631	5.9081	5.89976	5.78588	5.76833	5.78203	5.8242	5.88505	5.95478	5.88089	5.89758	5.79517
NM_001033248_at	6.22844	6.26135	6.10868	7.07549	6.10959	5.92499	5.91039	6.11986	6.44296	6.57934	6.17733	6.14217	6.29477	6.04685
NM_001033249_at	7.78624	7.63237	7.62708	7.4619	7.58262	8.01123	7.87226	7.68773	7.65219	7.71296	7.68686	7.18039	7.08826	7.04338
NM_001033250_at	5.45139	5.62782	5.72836	5.39677	5.66888	5.65111	5.68646	5.6744	5.58327	5.74142	5.52675	5.51981	5.49432	5.55227
NM_001033251_at	4.5445	4.57498	4.4211	4.78893	4.91768	4.4742	4.57001	4.49219	4.63171	4.55047	4.51679	4.62163	4.73776	4.53332
NM_001033252_at	4.61125	4.6388	4.66417	4.85192	5.07077	4.62893	4.61672	4.59775	4.77219	4.60334	4.70525	4.65086	4.68927	4.68634
NM_001033253_at	8.76829	8.95699	8.91828	9.3183	9.53471	8.42143	8.62497	8.71777	9.24642	8.9715	8.87592	9.32074	9.00432	9.03586
NM_001033254_at	10.0983	10.0808	10.1842	9.91522	9.73696	10.1631	10.0682	10.0574	10.0497	9.94242	10.0467	10.216	10.1151	10.0438
NM_001033255_at	4.88128	4.98137	5.06428	5.24371	5.06721	4.95873	5.03793	4.93027	5.0202	5.06717	4.97146	5.04766	5.01061	5.01438
NM_001033257_at	8.31165	8.10638	8.25499	8.3456	8.75263	8.33436	8.26238	8.21735	8.21886	8.32841	8.31662	8.24158	8.08494	8.11226
NM_001033258_at	10.8333	10.7892	10.6031	9.92191	10.0784	10.6998	10.63	10.7884	10.5566	10.6663	10.6256	10.8195	10.7472	10.7323
NM_001033259_at	10.1963	10.224	10.2035	9.87886	9.89736	10.1663	10.1782	10.1994	10.1596	10.2126	10.2387	10.1781	10.1936	10.1587
NM_001033260_at	6.73169	6.81067	6.78983	6.24869	6.35866	6.87549	6.72205	6.77351	6.9148	6.78188	6.74497	6.83697	6.70181	6.70002
NM_001033261_at	8.81772	8.45696	8.39576	8.51261	8.62383	8.95424	8.91585	8.802	8.20683	8.41578	8.40661	8.58786	8.53247	8.47417
NM_001033262_at	9.14846	9.24856	9.05762	7.51736	7.97923	8.94194	8.94368	8.90803	9.21488	9.09162	9.1624	9.06918	9.16202	8.94955
NM_001033263_at	13.1988	13.2421	13.1228	13.3033	13.2444	13.2081	13.1621	13.1869	13.1017	13.1479	13.1288	13.1736	13.225	13.2051
NM_001033264_at	8.98965	9.18812	9.28197	7.81866	7.98193	8.857	8.8243	8.91652	8.99941	8.87729	8.85299	8.82044	8.93084	9.06631
NM_001033266_at	7.06569	7.16042	7.20175	7.11183	7.05066	7.24999	7.0459	7.34154	7.16767	7.08796	7.22829	7.1255	7.15971	7.17111
NM_001033267_at	6.15022	6.09919	6.08476	6.17959	6.24579	6.05268	6.06835	6.14552	6.16143	6.13717	6.09635	6.1206	6.20487	6.06686
NM_001033268_at	10.6857	10.7987	10.8244	10.5882	10.4772	10.7841	10.7925	10.7569	10.8302	10.8168	10.8171	10.8507	10.8198	10.8211
NM_001033269_at	6.32343	6.35295	6.34647	6.7599	6.1261	6.30549	6.29062	6.39489	6.23383	6.90014	6.06706	6.39801	6.3602	6.27294
NM_001033270_at	8.76515	8.67053	8.38319	8.84013	8.53087	8.77888	8.73632	8.64693	8.61081	8.83058	8.75466	8.72553	8.68347	8.62112
NM_001033271_at	10.0782	10.1743	10.0585	9.11149	8.99043	9.97953	9.93767	9.97939	10.0668	10.0009	10.0099	9.9769	9.912	10.0023
NM_001033272_at	6.63595	6.99394	7.01846	7.12161	7.24887	6.93516	7.24283	7.09907	6.95206	6.90244	6.83352	6.81012	6.96986	6.82398
NM_001033273_at	11.1767	11.2621	11.2386	10.7382	10.9578	11.0709	11.0311	11.1388	11.3391	11.2457	11.1187	11.3121	11.2929	11.3323
NM_001033274_at	9.28656	9.45433	9.42127	9.00156	9.05801	9.36936	9.32626	9.37653	9.46908	9.42334	9.4143	9.20651	9.19748	9.22821
NM_001033275_at	7.67395	7.90867	7.84958	7.38568	8.2455	7.92905	7.86467	8.08978	7.84803	7.9853	7.98006	7.95647	8.11206	7.91689
NM_001033276_at	9.36154	9.43867	9.16588	9.54974	9.42649	9.34569	9.35903	9.49516	9.1446	9.26132	9.2241	9.53564	9.48337	9.45295
NM_001033277_at	10.2141	10.2869	10.2686	9.8098	9.72532	10.2867	10.2524	10.3053	10.3154	10.2796	10.3272	10.2955	10.3093	10.2999
NM_001033279_at	10.7523	10.6721	10.7507	11.3554	11.325	10.855	10.8122	10.8357	10.699	10.7185	10.7512	10.7269	10.775	10.7784
NM_001033280_at	5.57565	5.65784	5.60923	5.78667	5.7611	5.60418	5.6266	5.57426	5.66935	5.67503	5.64533	5.60901	5.61069	5.5528
NM_001033281_at	6.33461	6.07234	6.3166	6.28854	6.93856	6.44137	6.46577	6.43658	6.39079	6.28672	6.28392	6.36409	6.33413	6.26541
NM_001033283_at	4.72183	4.67865	4.66191	4.62963	5.07449	4.69358	4.66134	4.68263	4.69386	4.65389	4.66617	4.67698	4.73535	4.65748
NM_001033284_at	8.05573	8.01891	8.33189	7.89809	7.99546	8.11263	8.19959	8.2113	8.21383	8.09132	8.24411	8.10209	8.0906	8.0703
NM_001033285_at	11.1971	10.7618	10.8325	12.0381	11.8367	11.1298	11.221	11.0693	10.5306	10.7025	10.7416	10.9439	10.8889	10.8364
NM_001033286_at	8.30839	8.37806	8.44903	8.03983	8.39752	8.36791	8.32197	8.34974	8.49839	8.53839	8.46375	8.28941	8.45678	8.36988
NM_001033288_at	5.53478	5.48999	5.72665	5.58193	5.39961	5.52673	5.5778	5.5538	5.53894	5.59122	5.50291	5.50838	5.4123	5.46601
NM_001033289_at	9.57337	9.6827	9.21821	7.94448	8.1631	9.41089	9.52032	9.1339	9.28353	9.43964	9.43122	9.39376	9.56906	9.47441
NM_001033290_at	5.27567	5.35463	5.53317	5.68882	5.71262	5.3425	5.34893	5.58654	5.35775	5.39486	5.31841	5.22314	5.17471	5.25704
NM_001033291_at	7.11982	7.11427	7.12936	7.36873	7.34303	6.77243	6.99793	6.9768	7.07179	6.9087	6.99076	7.00831	7.00189	6.9462
NM_001033292_at	6.93268	7.1472	7.38489	7.14908	7.58372	7.15348	7.03311	7.37934	7.21534	7.05666	7.00048	7.03128	7.30795	7.07654
NM_001033293_at	7.35214	7.43472	7.25539	7.10634	7.07429	7.16894	7.01168	7.25003	7.3292	7.25188	7.30362	7.26827	7.29363	7.29335
NM_001033294_at	6.64275	6.70637	6.7931	6.52423	6.54895	6.72867	6.5946	6.66761	6.81348	6.68693	6.67201	6.66261	6.7724	6.66922
NM_001033296_at	4.95662	4.9661	4.93381	4.87485	5.00424	4.88285	4.97371	4.94767	5.01699	4.98066	4.93524	4.9059	4.95874	4.88306
NM_001033297_at	8.2042	8.20942	8.25879	7.39161	7.33414	7.98466	7.99567	7.9624	8.16658	8.30137	8.18903	8.06085	8.02858	8.08061
NM_001033298_at	7.85482	7.75918	7.83182	8.37225	8.17788	7.71628	7.79392	7.65035	7.73287	7.78579	7.7759	7.63312	7.71883	7.82199
NM_001033299_at	6.25242	6.36491	6.4108	6.78039	6.85494	6.31364	6.51935	6.51999	6.39675	6.44698	6.41466	6.50192	6.63226	6.22841
NM_001033300_at	10.164	9.66839	9.78156	10.2649	10.2244	10.1989	10.1773	9.89151	9.64594	9.75245	9.73106	9.62	9.57673	9.71422
NM_001033301_at	6.55359	6.38595	6.53044	6.99166	7.20463	6.29965	6.40688	6.43724	6.56569	6.58995	6.60479	6.41742	6.48342	6.4
NM_001033302_at	9.05949	9.05691	8.63259	9.03554	9.17221	8.5032	8.51082	8.70753	8.78445	8.93224	8.95991	10.837	10.3463	10.3979
NM_001033303_at	5.96109	5.94793	6.00392	5.91943	6.14547	5.85281	5.89274	6.0155	6.11273	5.87874	6.11889	6.13525	6.2609	6.22345
NM_001033304_at	10.109	10.0875	10.1418	9.17127	9.14607	10.1342	10.1148	10.0742	10.0546	9.95167	10.0455	10.1411	10.0208	10.0643
NM_001033305_at	11.7075	11.6463	11.8545	11.4887	11.0639	11.6987	11.6021	11.5866	11.6635	11.8518	11.7852	11.6473	11.5529	11.6987
NM_001033306_at	8.09013	8.44436	8.21572	7.42543	7.80436	8.12872	8.15375	8.33537	8.22315	8.29523	8.25668	8.31016	8.26679	8.25497
NM_001033308_at	5.86469	5.83322	5.96781	5.78115	5.9719	5.81473	5.72329	6.07485	5.98036	5.87462	5.95531	5.75466	5.87655	5.91613
NM_001033310_at	9.8568	9.95852	9.91567	9.00972	9.02627	9.73555	9.68944	9.70327	9.98138	10.0219	9.99773	9.88526	10.0019	9.75608
NM_001033311_at	6.54903	6.73741	6.67223	6.66699	6.91727	6.66146	6.56488	6.78091	6.73344	6.71511	6.69252	6.55025	6.68953	6.55316
NM_001033312_at	9.33071	9.49504	9.37683	9.13354	9.06649	9.3706	9.37492	9.46485	9.25575	9.27252	9.35742	9.35339	9.59422	9.29619
NM_001033313_at	9.38061	9.44048	9.4063	9.55204	9.34919	9.44225	9.35293	9.30784	9.37999	9.36082	9.39142	9.40568	9.26622	9.31368
NM_001033314_at	6.63789	6.76657	6.88999	7.2647	7.18017	6.83793	6.72533	6.84783	6.87765	6.8965	6.75744	6.69477	6.8845	6.76475
NM_001033315_at	6.99961	7.20528	7.18295	6.43216	6.90719	7.06203	6.98388	7.27489	7.10105	7.12565	7.09633	7.07538	7.19911	7.03968
NM_001033316_at	4.91431	4.90262	4.97217	4.79537	5.0461	5.02282	4.86676	5.10103	4.96411	4.98535	4.907	4.96696	4.96522	4.92559
NM_001033317_at	5.16919	5.34679	5.24107	5.37807	5.11519	5.25886	5.1953	5.20995	5.29974	5.3275	5.27713	5.25137	5.10158	5.41231
NM_001033318_at	9.98372	10.0547	10.0851	9.0848	9.11909	10.0466	10.0474	10.0206	10.0558	10.1406	10.0494	10.1264	10.1093	10.0751
NM_001033319_at	8.4148	8.43522	8.28823	8.47114	8.70369	8.26849	8.46493	8.36081	8.36084	8.49283	8.53607	8.53118	8.42759	8.46531
NM_001033320_at	7.79265	7.80507	7.67673	7.53802	7.63864	7.72524	7.73281	7.73617	7.76333	7.70796	7.80716	7.58514	7.74415	7.69568
NM_001033321_at	8.8909	8.83303	8.91568	8.39146	8.62517	8.77739	8.74908	8.72475	8.91831	8.91536	8.83975	8.66853	8.79696	8.68127
NM_001033322_at	9.94852	10.1181	9.95541	9.19354	9.17291	10.0093	10.0282	10.0177	9.91968	9.86118	9.89719	9.99059	9.90625	9.95385
NM_001033323_at	8.93612	8.89257	9.29149	7.99294	7.73574	8.97175	8.94586	9.25026	9.06641	8.89694	8.79129	9.15157	8.97385	9.20203
NM_001033324_at	11.758	11.74	11.8233	11.4742	11.4955	11.7038	11.8207	11.8119	11.3636	11.4696	11.5061	11.5303	11.6355	11.5741
NM_001033325_at	4.62247	4.7206	4.65384	4.72537	4.84935	4.68895	4.63217	4.62397	4.70142	4.6539	4.67908	4.64591	4.6651	4.63411
NM_001033326_at	8.08994	8.20565	8.09976	8.33437	7.82677	8.23885	8.25339	8.42923	8.1125	8.16896	8.08021	8.09099	8.32889	8.27453
NM_001033328_at	10.0564	10.0337	10.2334	10.0621	9.95318	10.2628	10.1712	10.1557	10.1784	10.2718	10.1792	9.96332	9.90621	9.96949
NM_001033329_at	11.8516	11.836	11.7537	12.0691	11.794	11.8494	11.8235	11.7813	11.775	11.8161	11.7864	11.7427	11.76	11.7913
NM_001033330_at	9.97966	10.0343	9.97502	9.70106	9.71132	10.0362	10.0807	9.95563	10.0173	10.1283	10.084	9.78414	9.93439	9.93059
NM_001033331_at	6.32036	6.5136	6.21989	5.86606	6.23992	6.256	6.24498	6.38514	6.3098	6.21252	6.30672	6.10245	6.08499	6.0751
NM_001033332_at	8.1664	8.27601	8.41279	8.52007	8.30688	8.40534	8.39956	8.48629	8.39241	8.43434	8.388	8.06805	8.06615	8.14131
NM_001033333_at	4.9887	5.05494	5.10976	5.21451	5.05366	5.0232	5.09804	5.11818	5.01902	5.20234	5.18653	5.005	5.1517	4.96524
NM_001033334_at	7.41989	7.47258	7.54089	7.93785	7.60561	7.65139	7.28848	7.8136	7.36516	7.48283	7.44871	7.49581	7.45261	7.58109
NM_001033335_at	5.35815	5.35708	5.30403	5.374	5.02301	5.3314	5.4133	5.32097	5.29723	5.14747	5.3693	5.28363	5.25402	5.24181
NM_001033336_at	7.9328	8.00438	7.98713	7.95036	8.06719	7.8152	7.99985	7.9532	7.95107	7.95911	7.84038	7.82844	7.83155	7.86152
NM_001033337_at	7.94257	8.22302	8.0609	7.6913	7.94108	7.85803	7.83371	7.97518	7.91484	7.97747	7.92132	7.77567	8.04284	7.86941
NM_001033338_at	6.33939	6.3178	6.27302	6.14915	6.26954	6.18932	6.24705	6.32231	6.19773	6.33905	6.39895	6.09463	6.18946	6.0796
NM_001033339_at	5.55527	5.81222	5.60235	5.55614	5.66644	5.71836	5.43222	5.82639	5.92565	5.74872	5.63922	5.6046	5.78464	5.50493
NM_001033340_at	5.29925	5.42128	5.33273	5.41894	5.39265	5.44426	5.39075	5.44981	5.31974	5.37105	5.44226	5.34741	5.41482	5.42348
NM_001033341_at	8.78935	8.78041	8.77143	9.14318	8.69448	8.78861	8.82851	8.91552	8.63748	8.74964	8.7339	8.81959	8.77583	8.65362
NM_001033342_at	6.85673	6.93107	6.87897	6.87147	6.9619	6.94131	6.89537	6.91159	6.94011	6.87339	6.78666	6.91333	6.84305	6.92262
NM_001033343_at	5.42659	5.68133	5.66165	5.56077	5.82556	5.76232	5.37618	5.81121	5.58467	5.70897	5.56372	5.42596	5.69274	5.48202
NM_001033344_at	5.5609	5.5377	5.56561	6.20873	5.78936	5.53	5.54892	5.605	5.56056	5.38672	5.60653	5.64472	5.7787	5.62204
NM_001033345_at	6.08728	6.12151	5.85786	6.72258	6.4726	5.89195	6.0525	5.88793	6.02495	6.21338	6.08617	6.04664	6.21202	6.02301
NM_001033346_at	8.4179	8.69718	8.78902	8.04466	8.222	8.16432	8.13583	8.35759	8.66241	8.68407	8.63849	8.51519	8.14348	8.37429
NM_001033347_at	10.0589	10.0086	10.0686	9.2105	9.61977	10.1133	10.0847	10.0358	10.056	10.0763	9.98152	10.2044	10.0332	10.0494
NM_001033348_at	8.25158	8.3804	8.31358	7.42182	7.75903	8.1143	8.23405	8.17728	8.19477	8.31453	8.07954	8.46595	8.32018	8.41282
NM_001033349_at	5.93312	5.9839	5.86878	6.65601	6.55582	5.57691	5.92064	5.87566	6.04743	5.88707	6.18313	6.02946	5.76567	5.73387
NM_001033350_at	5.65887	5.57965	5.70438	5.50339	5.42365	5.76663	5.72081	5.66542	5.79551	5.6593	5.80249	5.66167	5.83061	5.64822
NM_001033351_at	10.0179	9.74809	9.98094	8.66431	9.30283	9.97894	9.84679	9.82706	10.2301	10.1424	10.1268	10.2308	9.92531	10.025
NM_001033352_at	8.43671	8.74971	8.5289	8.11085	8.71444	8.5602	8.61665	8.65036	8.59692	8.4003	8.60697	8.5398	8.38846	8.34653
NM_001033354_at	11.3311	11.2832	11.1775	11.2932	11.1985	11.3664	11.3519	11.4111	11.1773	11.1765	11.2058	11.1651	11.3201	11.2211
NM_001033355_at	5.85361	6.0577	6.05762	5.9421	6.22372	6.01206	6.01088	6.17086	6.16709	6.1226	6.06315	6.03981	6.06812	6.01116
NM_001033356_at	7.13249	7.05882	7.15481	7.0011	7.76639	7.04771	7.16807	7.06115	7.03795	7.23608	7.14438	7.26785	7.08887	7.27843
NM_001033359_at	7.44077	7.06953	7.51725	6.68536	7.03542	7.40801	7.32679	7.42494	7.51901	7.34963	7.44976	7.76115	7.27269	7.45239
NM_001033360_at	7.19049	6.86231	6.96785	6.84544	6.87308	7.17921	7.54365	7.39522	7.16702	7.36506	7.35906	7.59374	6.90574	7.11836
NM_001033361_at	4.81474	4.83537	4.82564	4.83312	4.95803	5.03191	4.82616	4.9221	4.86491	5.07554	4.94892	4.86773	4.99528	4.92478
NM_001033362_at	4.8388	4.95848	5.00737	5.02644	5.01956	4.98736	4.90181	4.82057	4.97632	4.94503	4.86862	4.84325	4.80881	4.91934
NM_001033364_at	5.37705	5.50061	5.49412	5.53328	5.31696	5.48113	5.49509	5.3371	5.43483	5.45678	5.52459	5.5159	5.52028	5.42305
NM_001033365_at	7.06311	7.01722	7.11019	6.94687	7.3536	7.11779	7.05688	7.11448	7.019	6.99069	7.16754	6.97153	7.14565	7.00786
NM_001033366_at	5.54119	5.74431	5.65061	5.55203	5.82235	5.58902	5.56749	5.689	5.6648	5.72051	5.80192	5.77114	5.86158	5.74326
NM_001033367_at	4.70088	4.79818	4.87189	4.57954	5.05288	4.56357	4.71492	4.77068	4.90956	4.74627	4.89752	4.58853	4.76939	4.77287
NM_001033369_at	8.67647	8.46199	8.32927	8.45222	7.85665	8.64788	8.54505	8.4966	8.38602	8.52793	8.47038	8.41143	8.43894	8.35196
NM_001033371_at	6.26647	6.3221	6.34055	6.65163	6.61062	6.33508	6.21083	6.32829	6.34415	6.37989	6.30684	6.26605	6.32278	6.02197
NM_001033372_at	5.27355	5.28023	5.39918	5.44092	5.37864	5.28039	5.30414	5.25041	5.22007	5.29834	5.39692	5.14265	5.32665	5.19555
NM_001033373_at	5.29352	5.59741	5.70777	5.35102	5.61048	5.46934	5.469	5.50551	5.60678	5.48208	5.4714	5.33887	5.44348	5.58468
NM_001033374_at	5.93987	5.87978	6.14677	5.94477	5.78735	5.96534	6.04292	6.12961	5.93997	5.74115	5.89333	5.77011	5.68909	5.79
NM_001033375_at	9.43735	9.33686	9.39771	9.76158	9.46647	9.71151	9.77399	9.45233	9.26655	9.44763	9.39289	9.23639	9.40865	9.45449
NM_001033378_at	6.23625	6.21891	6.31406	6.11732	6.24948	6.38956	6.25626	6.39181	6.25772	6.40108	6.23746	6.11645	6.34896	6.17663
NM_001033379_at	8.70222	8.81794	8.55551	9.05995	8.68759	8.55451	8.57404	8.53644	8.61656	8.63766	8.69096	8.62731	8.59118	8.35953
NM_001033380_at	6.52829	6.63772	6.61694	6.537	6.59253	6.51323	6.54919	6.54983	6.65966	6.63574	6.51571	6.6071	6.50197	6.44882
NM_001033382_at	6.6488	6.79563	6.72516	7.05813	7.06639	6.77213	6.73219	6.94339	6.82611	6.81709	6.59702	6.67955	6.63462	6.82672
NM_001033383_at	9.0531	9.085	9.04512	8.05126	8.36087	8.97481	9.09437	9.15502	9.01901	8.9844	9.07899	8.88411	8.94031	8.89697
NM_001033385_at	7.80544	7.74816	7.82044	7.80147	7.76737	7.89225	7.88709	7.77109	7.81458	7.81954	7.88176	8.04052	8.06235	7.87527
NM_001033389_at	9.07703	9.12249	8.92897	9.33798	9.18564	9.02669	8.92663	8.92199	8.96996	8.88975	8.96246	8.93755	8.96852	8.81019
NM_001033391_at	7.45214	7.25003	7.90947	7.44878	7.39191	7.75563	7.49715	7.37214	7.68413	7.49022	7.46734	7.7191	7.29937	7.49247
NM_001033393_at	9.12793	9.09639	9.09138	8.6412	8.63662	9.07965	9.04109	9.1294	9.02636	8.97579	8.98061	9.12956	9.21251	9.20001
NM_001033394_at	9.1089	8.9734	8.96332	9.86358	9.88347	8.40033	8.8058	9.02304	9.11519	8.89215	8.9482	8.90968	8.74447	8.88996
NM_001033397_at	5.20776	5.30802	5.19966	5.40147	5.60141	5.17017	5.1155	5.24197	5.26576	5.26539	5.21517	5.19733	5.23807	5.18564
NM_001033399_at	9.84882	10.0991	10.0614	9.94523	9.92689	10.1687	10.0817	10.1782	10.0864	10.0947	10.1069	10.0804	10.2798	10.1603
NM_001033400_at	4.80812	4.90061	4.84259	4.90014	5.17579	4.81097	4.7534	4.85502	4.84157	4.83405	4.93689	4.81271	4.79549	4.86917
NM_001033403_at	5.12122	5.05227	5.19905	5.27997	4.96948	5.15645	5.1054	5.12633	5.07777	4.99098	5.14374	5.04801	5.1537	5.1382
NM_001033404_at	4.68583	4.69496	4.73859	4.78981	4.70276	4.7994	4.73208	4.83883	4.76054	4.67423	4.69303	4.70828	4.78296	4.72609
NM_001033405_at	6.45371	6.50553	6.47342	6.53481	6.55131	6.43758	6.34839	6.41793	6.4681	6.48692	6.53225	6.34221	6.52786	6.52505
NM_001033407_at	5.47069	5.38084	5.35212	5.56739	5.11457	5.34113	5.29889	5.42738	5.3919	5.43029	5.31127	5.28829	5.41376	5.35529
NM_001033408_at	4.92891	4.96172	5.01997	5.08115	5.19279	4.97823	4.91261	4.99631	4.94795	5.04167	5.00691	4.97607	4.95424	4.87111
NM_001033409_at	7.24619	6.7856	6.8526	7.06622	7.06398	7.54184	7.00968	7.69028	6.88061	6.74081	7.38994	7.71495	6.82696	6.87994
NM_001033410_at	6.49883	6.48311	6.46588	6.67851	6.50498	6.55202	6.40925	6.50567	6.42017	6.52218	6.53516	6.44114	6.43329	6.48686
NM_001033411_at	6.67214	6.76606	6.68631	6.63624	6.34574	6.66041	6.59066	6.79927	6.63147	6.65732	6.62818	6.63611	6.54535	6.62037
NM_001033412_at	4.67303	4.74246	4.78947	4.793	4.79927	4.78338	4.82554	4.74777	4.92989	4.91717	4.84694	4.76539	4.88295	4.73892
NM_001033415_at	5.36441	5.40871	5.32267	5.58869	5.77646	5.37596	5.38148	5.41188	5.35816	5.35176	5.41236	5.23093	5.45546	5.34461
NM_001033416_at	5.3031	5.42532	5.35113	5.42613	5.13203	5.52779	5.33047	5.30847	5.38583	5.37075	5.36011	5.33876	5.24134	5.31127
NM_001033418_at	4.41723	4.40208	4.41171	4.44767	4.52051	4.43629	4.49201	4.3879	4.41291	4.49893	4.43479	4.39931	4.46244	4.46195
NM_001033419_at	5.66732	5.73514	5.77324	5.91131	5.77275	5.81595	5.60168	5.89921	5.93365	5.82592	5.74349	5.77557	5.93805	5.62118
NM_001033420_at	8.62157	8.48729	8.56102	10.0634	9.59408	8.50539	8.60377	8.53016	8.50692	8.51007	8.51043	8.74372	8.57929	8.60097
NM_001033421_at	4.71123	4.75623	4.70921	4.99486	4.9232	4.67904	4.7271	4.83314	4.78549	4.69863	4.72255	4.70155	4.88077	4.73331
NM_001033422_at	8.35864	8.01791	7.96949	9.09658	8.98039	8.40576	8.49098	8.01613	7.88889	8.13949	8.00597	8.43638	8.30262	8.23128
NM_001033423_at	4.21217	4.23647	4.22186	4.29845	4.40504	4.21385	4.21333	4.18678	4.23738	4.28417	4.1851	4.17471	4.22008	4.18733
NM_001033424_at	4.2579	4.34617	4.42549	4.51238	4.70779	4.32649	4.3784	4.37388	4.35441	4.31937	4.27288	4.30921	4.29556	4.34618
NM_001033425_at	6.62931	6.57658	6.58206	6.60706	6.92973	6.62052	6.58343	6.59009	6.7915	6.52818	6.55594	6.66507	6.80504	6.65541
NM_001033426_at	6.50782	6.56143	6.63477	6.66523	6.55166	6.61173	6.53826	6.59554	6.62983	6.64155	6.72282	6.63867	6.61413	6.65018
NM_001033427_at	5.3972	5.44591	5.36908	5.28747	5.45187	5.38759	5.33282	5.46637	5.29944	5.35464	5.3339	5.30691	5.37973	5.24871
NM_001033428_at	5.6406	5.69942	5.81963	5.74893	5.71473	5.84659	5.62945	5.79718	5.63894	5.80807	5.78154	5.66224	5.79248	5.82072
NM_001033429_at	4.88743	4.92645	5.08916	5.08724	5.008	5.02474	4.98311	5.00246	4.86517	4.95354	4.92645	4.96795	5.0093	4.97788
NM_001033430_at	9.54042	9.6535	9.78003	9.84902	9.42737	10.3672	10.3533	10.2655	9.61615	9.85695	9.69724	10.1445	10.496	10.539
NM_001033432_at	8.5621	8.76084	8.54799	8.60985	8.50014	8.96265	8.96496	8.91583	8.57853	8.5671	8.70546	8.97248	9.11945	9.0927
NM_001033433_at	5.53793	5.62087	5.54964	5.61163	6.00258	5.66654	5.44431	5.74227	5.75529	5.52202	5.55902	5.55586	5.60741	5.59957
NM_001033434_at	4.61413	4.75669	4.78555	4.97387	4.74448	4.68437	4.65731	4.79585	4.65144	4.75167	4.74035	4.69715	4.67165	4.81996
NM_001033435_at	5.13165	5.09768	5.11818	5.5667	5.12492	5.1243	5.02577	5.12821	5.1121	5.17821	5.12114	5.05594	5.17058	5.10183
NM_001033436_at	9.56947	9.66104	9.52879	9.86392	9.5987	9.48776	9.59137	9.58497	9.57972	9.55514	9.58546	9.48605	9.36605	9.3542
NM_001033437_at	6.3723	6.36138	6.3201	6.41219	6.61537	6.25104	6.22989	6.42413	6.43476	6.2208	6.27339	6.55162	6.5233	6.52827
NM_001033438_at	4.53329	4.69281	4.54013	4.63796	4.93562	4.72741	4.90217	4.70135	5.12212	4.41616	4.93159	5.07094	4.80819	5.08435
NM_001033439_at	8.74865	8.84565	8.83231	8.6938	8.40127	8.80836	8.76588	8.8102	8.76688	8.85594	8.77995	8.96406	8.84327	8.74387
NM_001033440_at	5.73128	5.81203	5.79823	5.65287	5.94217	5.83793	5.74368	5.93566	5.90164	5.88366	5.84887	5.80825	5.91819	5.76916
NM_001033441_at	9.97866	10.0602	10.0539	8.81055	8.71114	10.1504	10.0724	10.0257	10.1172	10.2057	10.1876	9.73638	9.56265	9.61959
NM_001033443_at	9.77721	9.44336	9.84845	8.56079	9.14591	9.59822	9.4682	9.38397	9.75861	9.57602	9.60219	9.60303	9.25575	9.35431
NM_001033444_at	4.9171	4.98621	4.99886	5.05877	5.11685	5.06127	4.91403	5.02478	4.97153	4.95741	5.12106	4.88914	5.06938	5.0577
NM_001033445_at	10.6283	10.741	10.5895	9.94465	10.0294	10.72	10.7343	10.7988	10.6113	10.5785	10.6928	10.4635	10.5799	10.4525
NM_001033446_at	6.65238	6.75858	6.80862	6.87813	6.94381	6.70685	6.58252	6.85492	6.82365	6.82508	6.73162	6.77854	6.89722	6.80286
NM_001033448_at	7.22334	7.25237	7.07951	6.64444	6.73566	7.10022	6.89837	7.0744	7.11489	7.08765	7.21505	6.98413	6.62434	6.75598
NM_001033449_at	8.42302	8.42844	8.56779	8.24311	7.94948	8.54884	8.46135	8.37255	8.58897	8.64262	8.63112	8.4073	8.35965	8.42529
NM_001033450_at	6.56437	6.33663	6.43861	6.93191	6.05039	6.63956	6.62564	6.37534	6.40933	6.48766	6.89462	6.77375	6.98614	6.72338
NM_001033451_at	7.06474	7.03184	6.73608	6.92193	6.54761	6.6958	6.84114	7.14251	6.9589	6.90104	6.93216	6.875	7.08662	6.8132
NM_001033452_at	5.02673	5.16178	5.16111	5.1216	5.18299	5.07559	5.20606	5.35089	5.27709	5.15175	5.11918	5.40953	5.25046	5.03564
NM_001033453_at	11.1771	11.1643	11.4314	10.3281	10.7719	11.3401	11.3731	11.3027	11.4828	11.3592	11.3258	11.442	11.0844	11.1838
NM_001033455_at	4.67856	4.75455	4.70961	4.68968	5.15219	4.68933	4.66535	4.67948	4.81514	4.81501	4.75583	4.67158	4.84218	4.80229
NM_001033457_at	8.60071	8.62576	8.48454	7.95429	7.85121	8.45116	8.55869	8.47115	8.54583	8.50279	8.51265	8.576	8.35279	8.38542
NM_001033458_at	8.94743	9.06104	9.24464	8.40508	8.62895	9.07598	8.90873	9.11831	9.18684	9.17739	9.11411	9.02781	9.08409	9.16576
NM_001033459_at	5.57849	5.62051	5.68712	5.98098	5.50129	5.67049	5.49928	5.71846	5.73378	5.63408	5.65136	5.5916	5.72779	5.75489
NM_001033460_at	6.52263	6.65401	6.74432	6.54021	6.95329	6.70124	6.64285	6.90692	6.63746	6.42631	6.62225	6.47551	6.91256	6.80116
NM_001033461_at	5.76067	5.71118	5.73828	5.99601	6.15802	5.76822	5.65905	5.79227	5.59295	5.73671	5.59026	5.80019	5.64002	5.70587
NM_001033463_at	9.26259	9.31825	9.20252	8.35565	8.60318	9.24007	9.07782	9.16811	9.13923	9.10704	9.12587	9.17364	9.06493	9.02578
NM_001033464_at	6.09951	6.07511	6.11715	6.20674	6.24988	6.20888	5.81515	6.20464	6.12243	6.17056	5.98941	6.15434	6.14212	6.06137
NM_001033465_at	5.70327	5.7501	5.62489	5.69959	6.05919	5.73344	5.59448	5.70747	5.65525	5.90565	5.66091	5.71705	5.66704	5.72522
NM_001033466_at	7.09294	7.15314	7.17622	6.39004	6.69374	7.15079	7.17641	7.27745	6.87852	7.04755	7.16978	7.24259	6.97592	7.23978
NM_001033468_at	5.85574	5.96957	5.95344	6.03625	6.17451	6.00626	5.87087	6.05947	5.96115	5.99995	5.96246	5.94488	6.12868	6.01722
NM_001033469_at	4.94341	4.87125	4.8202	4.83386	4.68193	4.80643	4.67236	4.79826	4.81574	4.80879	4.90919	4.80548	4.73955	4.70835
NM_001033471_at	4.12264	4.03192	4.04902	4.14769	4.57394	4.0682	4.07361	4.01625	4.06584	4.09703	4.08165	4.06411	4.0822	4.07227
NM_001033472_at	6.66371	6.67544	6.83046	7.14262	6.83026	6.70317	6.73597	6.64879	6.69367	6.765	6.7107	6.69131	6.67177	6.65886
NM_001033473_at	5.27931	5.61364	5.63923	5.4614	5.4601	5.45115	5.13714	5.56698	5.4597	5.43875	5.5187	5.5789	5.4241	5.45109
NM_001033474_at	10.6458	10.6537	10.7172	10.7783	10.8513	10.7485	10.7604	10.675	10.8204	10.7735	10.7762	10.6032	10.5795	10.6339
NM_001033475_at	9.24847	9.23511	9.2939	8.5216	8.80149	9.24395	9.26299	9.24337	9.23668	9.19292	9.2512	9.19955	9.10798	9.04353
NM_001033477_at	4.80637	4.71491	4.71446	4.72753	4.6494	4.92226	4.70495	4.70459	4.8631	4.8027	4.73832	4.64078	4.74161	4.77063
NM_001033478_at	5.69279	5.75891	5.58151	5.83012	6.32127	5.65648	5.68294	5.85962	5.66241	5.71842	5.68782	5.54978	5.68819	5.74599
NM_001033481_at	9.1157	9.2812	9.07411	8.63913	8.94066	8.93085	9.10398	9.31276	9.38973	9.1248	9.17014	9.19968	9.25442	9.09925
NM_001033484_at	6.00076	6.01021	6.14268	6.34606	6.38928	6.0386	5.91177	6.24755	6.03656	6.27052	6.11563	5.94991	6.11319	5.99183
NM_001033485_at	5.1648	5.27567	5.17533	5.31363	5.41999	5.31417	5.2167	5.21667	5.22247	5.12472	5.29092	5.1802	5.15966	5.21659
NM_001033488_at	5.58708	5.71547	5.82015	6.10589	5.8159	5.67016	5.70868	5.83743	5.76949	5.75554	5.76223	5.74807	5.85283	5.7711
NM_001033489_at	7.57089	7.70178	7.53289	7.63453	7.78894	7.56404	7.33044	7.57963	7.56886	7.64736	7.61185	7.5672	7.52864	7.39587
NM_001033490_at	9.58238	9.79034	9.65992	8.71975	8.92134	9.43047	9.42325	9.60082	9.67415	9.71205	9.61429	9.70412	9.62692	9.57359
NM_001033491_at	6.65199	6.50293	6.71008	6.48233	6.81335	6.5901	6.5543	6.77195	6.57475	6.55266	6.52047	6.39468	6.77999	6.48962
NM_001033492_at	4.55891	5.16731	4.47615	5.01751	4.8563	4.82812	4.55367	4.56058	4.61751	4.71273	4.5276	4.6649	4.71627	4.53798
NM_001033493_at	5.20887	5.18409	5.28559	5.40253	5.4556	5.37545	5.41306	5.38622	5.27072	5.25995	5.17373	5.46251	5.41283	5.308
NM_001033496_at	7.38304	7.27403	7.66382	7.03974	6.51401	7.58011	7.45512	7.56821	7.43569	7.37502	7.45467	7.12556	7.30971	7.22493
NM_001033498_at	7.39092	7.45445	7.51716	6.93896	7.09949	7.41909	7.32792	7.16671	7.56053	7.61299	7.43396	7.56972	7.52035	7.48343
NM_001033499_at	4.47227	4.47864	4.3721	4.73481	4.63037	4.5117	4.49469	4.47178	4.53377	4.51576	4.5385	4.53247	4.39623	4.37531
NM_001033500_at	5.433	5.50209	5.41194	5.71693	5.58114	5.51127	5.48712	5.55801	5.44754	5.43165	5.48001	5.45814	5.47526	5.49014
NM_001033525_at	7.46274	7.48785	7.51898	7.35389	7.50936	7.5471	7.50752	7.58155	7.64104	7.55325	7.17791	7.71635	7.53983	7.19808
NM_001033528_at	8.24143	8.12771	8.10209	8.33683	8.34418	8.54457	8.58367	8.59617	8.0321	8.05251	8.09178	9.27363	9.43916	9.42046
NM_001033530_at	6.86807	6.75291	6.7174	7.59229	6.95004	6.72294	6.84953	6.53267	6.62507	6.70414	6.56744	6.42525	6.32427	6.65173
NM_001033531_at	8.89625	8.853	9.02934	8.04132	8.2586	8.67407	8.7651	8.73411	8.90106	8.98151	8.99308	8.8728	8.84017	8.78266
NM_001033532_at	7.29565	7.29113	7.27065	7.26101	7.2525	7.2847	7.25106	7.20781	7.20684	7.27753	7.29892	7.34678	7.14406	7.15153
NM_001033533_at	6.0257	6.08365	6.04149	5.88937	6.12297	6.06268	5.9986	6.20139	6.30712	6.02876	6.08704	5.93829	6.08572	5.97232
NM_001033534_at	6.601	6.44609	7.16597	7.36809	7.24833	6.76121	7.05026	7.33613	7.10365	6.34437	7.26936	7.25857	6.88457	6.35589
NM_001033535_at	9.91952	9.77158	9.70375	9.11973	8.60138	10.0214	9.96167	9.79949	9.84506	9.99374	9.91471	9.5941	9.65347	9.73711
NM_001033536_at	8.82773	8.75167	8.75583	8.01975	8.20303	8.56634	8.60336	8.64118	8.76546	8.69499	8.74744	8.59796	8.42482	8.42954
NM_001033537_at	7.33278	7.56567	7.22938	6.81499	6.85735	7.32185	7.375	7.46419	7.16374	7.38089	7.23434	7.24553	7.45312	7.30862
NM_001033538_at	6.36557	6.38579	6.43734	6.34224	6.34552	6.41369	6.3297	6.40097	6.28701	6.45826	6.3756	6.54638	6.43674	6.22335
NM_001033539_at	4.79861	4.83421	4.8924	4.8602	5.29702	4.89555	4.84211	4.89754	4.93097	4.9607	4.75763	4.86841	4.84612	4.88004
NM_001033540_at	8.13574	8.05651	7.99091	8.15427	8.4187	7.97284	8.05651	7.86027	8.00713	8.0715	8.10262	7.73824	7.55869	7.69793
NM_001033541_at	5.28785	5.12362	5.25927	5.37257	5.38991	5.24416	5.38853	5.36013	5.29665	5.30708	5.21513	5.33404	5.32157	5.10597
NM_001033542_at	5.21215	5.20484	5.33737	5.2306	5.15215	5.23225	5.17004	5.54483	5.21179	5.25796	5.21819	5.25192	5.3714	5.25608
NM_001033543_at	6.75693	6.99893	6.97683	7.42279	7.11175	6.91444	6.86963	7.24545	6.93911	6.95446	6.96462	6.98647	7.18762	6.96965
NM_001033547_at	6.18675	6.28321	6.19061	6.22751	6.18622	6.3864	6.22747	6.42501	6.3228	6.30747	6.32434	6.20913	6.14089	6.14542
NM_001033548_at	5.89127	6.1272	5.92619	6.51005	6.51649	5.99531	6.00894	6.03427	6.04695	6.02205	6.06773	5.94698	6.17307	5.91393
NM_001033550_at	11.6645	11.6737	11.5779	9.90511	9.94208	11.5313	11.5336	11.5647	11.5988	11.5623	11.5665	11.5501	11.5158	11.5474
NM_001033573_at	8.29889	8.47719	8.49264	8.1068	8.56165	8.27046	8.23052	8.29706	8.39169	8.41124	8.65695	8.43642	8.37444	8.29914
NM_001033597_at	11.0322	11.0015	10.9099	11.2659	11.3653	10.9374	11.0382	10.9911	10.9336	10.9565	10.8806	10.8959	10.9157	10.9454
NM_001033598_at	10.9924	10.9675	10.9009	11.2341	11.3061	10.915	11.0086	10.9568	10.886	10.9071	10.8453	10.8652	10.8572	10.9164
NM_001033599_at	11.0173	10.9983	10.9202	11.2655	11.3677	10.9432	11.0355	10.9825	10.9185	10.9715	10.8728	10.8958	10.9179	10.9395
NM_001033600_at	10.5098	10.16	10.1328	10.3185	10.3147	10.7605	10.7738	10.306	9.93455	10.0432	10.1634	10.3	10.4709	10.3865
NM_001033606_at	11.2993	11.2654	11.1841	12.3609	12.3491	11.43	11.3609	11.3862	11.1677	11.0835	11.1553	11.3303	11.1109	11.1338
NM_001033621_at	5.33689	5.40314	5.44614	5.50868	5.47066	5.4813	5.40718	5.49172	5.577	5.60757	5.50035	5.48095	5.68396	5.43648
NM_001033630_at	9.1035	9.14029	9.19588	9.28764	8.99493	9.06056	8.97962	8.92843	9.25558	9.2534	9.2401	9.11039	9.11414	9.0749
NM_001033632_at	5.04801	5.10194	5.00653	5.08341	5.21486	4.96959	5.04001	5.11157	5.07921	4.99084	5.12839	5.08898	5.17846	5.03424
NM_001033633_at	11.9719	11.9418	11.9119	11.2296	11.0737	11.9953	12.1121	12.0085	11.7657	11.8186	11.8214	11.8877	11.8642	11.8562
NM_001033634_at	11.5047	11.4313	11.4235	10.9734	10.7955	11.3943	11.395	11.3468	11.4717	11.5379	11.4532	11.4584	11.4476	11.4805
NM_001033636_at	9.71704	9.82884	9.87826	10.6463	10.8358	10.0333	9.98889	10.0773	9.97082	10.0518	10.0152	10.1329	10.0966	10.1022
NM_001033638_at	5.53102	5.60405	5.63034	5.77358	5.98754	5.48206	5.67239	5.67171	5.65148	5.49049	5.43221	5.5084	5.52854	5.7787
NM_001033654_at	7.43201	7.32247	7.18804	7.51455	7.49309	7.1977	7.29493	7.08121	7.22595	7.23208	7.17921	7.22225	7.04791	7.23474
NM_001033668_at	6.5048	6.46693	6.54423	6.71906	6.62399	6.57937	6.59865	6.59123	6.53949	6.56083	6.55973	6.57257	6.52095	6.47361
NM_001033669_at	5.73957	5.72079	5.67351	5.62383	5.86869	5.52537	5.6614	5.73159	5.74622	5.6635	5.7069	5.71907	5.97544	5.73729
NM_001033711_at	8.43449	8.43158	8.44713	8.65849	9.15643	8.00524	8.22912	8.36044	8.71453	8.59287	8.53436	8.46523	8.50868	8.51616
NM_001033713_at	11.839	11.7898	11.5978	11.8555	11.4684	11.7441	11.7637	11.7074	11.7518	11.8006	11.7746	11.8004	11.8275	11.7572
NM_001033759_at	7.79045	7.68214	7.65881	7.62213	7.70187	7.85356	8.01173	7.96519	7.67925	7.76016	7.6669	7.74277	7.58737	7.51996
NM_001033764_at	4.67154	4.788	4.71488	5.01221	4.87474	4.74584	4.77548	4.78547	4.80676	4.8408	4.68795	4.67581	4.77366	4.76992
NM_001033765_at	8.02811	8.00354	8.13532	8.03979	7.98843	8.1949	8.0451	8.11892	8.12517	8.1418	8.0534	8.13282	8.03839	8.13847
NM_001033766_at	5.48884	5.55668	5.65669	5.328	5.55669	5.62625	5.51727	5.70692	5.54233	5.42067	5.54408	5.37606	5.61683	5.48219
NM_001033767_at	4.84689	4.96322	4.91223	5.02541	5.13029	4.74692	4.90508	4.84674	4.89311	4.96077	4.92549	5.00148	4.85286	4.88656
NM_001033768_at	6.13322	6.07705	6.10878	6.13477	6.0801	6.16847	6.10205	6.18628	6.26769	6.32406	6.06453	6.16039	6.18254	6.25575
NM_001033769_at	4.92677	4.87352	4.98549	5.08382	5.51164	4.81392	4.88002	4.89804	4.99158	4.89443	5.05156	5.01555	4.93328	4.9067
NM_001033773_at	5.00719	4.94718	4.97815	4.94003	5.01168	4.95843	4.97805	4.9233	5.0233	5.03198	4.99677	4.99013	5.15101	5.09728
NM_001033774_at	6.1468	6.27868	6.52533	6.75156	6.8315	6.2048	6.29799	6.35972	6.2312	6.39472	6.30165	6.27687	6.32132	6.23286
NM_001033775_at	5.57355	5.51656	5.59638	5.6497	5.65942	5.62793	5.58146	5.723	5.53822	5.66038	5.56739	5.67805	5.578	5.57725
NM_001033776_at	5.73313	5.66731	5.7493	5.80792	5.78899	5.82461	5.72933	5.92823	5.88432	5.74478	5.66086	5.66024	5.8045	5.7138
NM_001033779_at	4.83784	4.85942	4.8696	4.98688	5.13493	4.87302	4.81622	4.89092	4.83874	4.89424	4.84068	4.77072	4.80304	4.76372
NM_001033780_at	6.14013	6.31009	6.10399	6.20361	6.25091	5.92857	6.14374	6.02332	6.20639	6.06561	6.27644	6.12558	6.1233	6.01923
NM_001033782_at	5.93633	5.83591	5.91195	5.93492	5.46658	5.93641	5.79313	5.9508	5.81335	5.82706	6.04069	5.86513	6.13539	6.05462
NM_001033783_at	4.51884	4.66713	4.48056	4.70507	4.81812	4.54003	4.49939	4.48056	4.50121	4.55794	4.59176	4.58082	4.59251	4.60977
NM_001033784_at	6.5791	6.54988	6.64158	6.74352	6.66514	6.69354	6.60412	6.61464	6.565	6.78583	6.59499	6.51736	6.58045	6.58398
NM_001033785_at	6.0842	6.10513	6.03307	6.18056	6.33596	6.13598	6.07361	6.11961	5.99969	5.87345	6.03192	6.06702	5.96312	6.00128
NM_001033786_at	4.62542	4.66079	4.69893	4.82726	4.82924	4.63817	4.66226	4.69656	4.70515	4.67332	4.71883	4.75184	4.75004	4.66772
NM_001033789_at	6.25189	6.34236	6.27728	6.09191	6.45498	6.29294	6.27817	6.32877	6.33512	6.20419	6.37528	6.28763	6.24472	6.19777
NM_001033790_at	4.75145	4.56708	4.721	4.59976	4.67485	4.67282	4.63877	4.7262	4.67138	4.61068	4.70087	4.70256	4.71995	4.6963
NM_001033791_at	4.53191	4.51586	4.539	4.5516	4.93456	4.56212	4.66769	4.5078	4.64144	4.5226	4.60531	4.49107	4.64177	4.60394
NM_001033793_at	5.09148	5.02917	5.14716	5.14935	5.32908	5.00503	4.9575	5.18731	5.17822	5.04032	4.9691	5.087	5.00375	5.09239
NM_001033794_at	4.85923	4.84815	4.90446	4.86357	5.04043	4.8689	4.95427	4.9459	4.86764	4.89368	4.87966	4.83368	4.82291	4.86054
NM_001033795_at	7.12214	7.308	7.30087	6.89062	6.7228	7.0478	7.16269	7.21791	7.47285	7.29375	7.58158	7.55106	7.72446	7.4777
NM_001033799_at	4.18016	4.15105	4.24964	4.21365	4.49499	4.32919	4.16852	4.19999	4.2443	4.19224	4.24025	4.24001	4.26769	4.19337
NM_001033805_at	6.24557	6.11972	6.3499	6.02351	6.10387	6.16382	6.21568	6.35944	6.23357	6.21315	6.10337	6.13161	5.96241	6.27242
NM_001033813_at	5.19827	5.13883	5.33007	5.40081	5.1912	5.08399	5.1365	5.29854	5.29446	5.14894	5.18794	5.20437	5.16398	5.06608
NM_001033819_at	5.69745	5.94238	5.79301	5.6285	5.71786	5.77283	5.76292	5.8394	5.75453	5.7441	5.94749	5.83023	5.87796	5.83879
NM_001033820_at	7.19642	7.20923	7.19206	6.85475	6.9385	7.01341	6.92589	7.10257	7.12673	7.06632	7.07827	6.42721	6.72432	6.35201
NM_001033851_at	7.82812	7.88971	7.74551	7.80901	7.78774	7.81334	7.84736	7.87278	7.69173	7.68321	7.8816	7.70525	7.77181	7.85687
NM_001033865_at	7.1334	7.30854	7.23332	6.55166	6.42845	7.24956	7.13768	7.12137	7.32252	7.36265	6.97631	7.13209	7.16329	7.20213
NM_001033872_at	6.5985	6.6427	6.81423	6.92279	7.19579	6.65649	6.62696	6.74451	6.59373	6.57987	6.71505	6.68817	6.57477	6.57828
NM_001033874_at	7.22349	7.2501	7.29108	6.69561	7.22157	7.16119	7.16811	6.99478	7.42469	7.31093	7.24875	7.19568	7.28139	7.21271
NM_001033875_at	5.87739	5.98716	6.17892	5.72207	6.14664	6.03498	5.94719	6.18552	5.9988	6.07518	6.002	6.085	6.07268	5.97128
NM_001033876_at	9.5909	9.62952	9.66247	7.67035	7.87631	9.56835	9.49474	9.59324	9.67399	9.71568	9.631	9.85552	9.6315	9.65345
NM_001033877_at	7.88872	8.09632	7.9804	7.84862	7.95259	8.00454	7.99056	8.06778	7.99446	8.06366	7.96247	8.04778	8.0771	7.98408
NM_001033878_at	4.39403	4.49798	4.57494	4.74735	4.53001	4.45915	4.32858	4.30275	4.35806	4.33598	4.70778	4.31828	4.49509	4.36196
NM_001033879_at	4.6792	4.73653	4.86718	4.89494	4.98509	4.79844	4.80973	4.76863	4.81246	4.86295	4.90258	4.7688	4.77241	4.8789
NM_001033880_at	5.14214	5.17442	5.18897	5.32885	5.12123	5.16882	5.25053	5.10423	5.08583	5.18667	5.09604	5.19348	5.19969	5.16731
NM_001033908_at	8.52498	8.63205	8.62882	8.03438	8.20456	8.63357	8.51347	8.60633	8.73201	8.63981	8.61988	8.56491	8.71045	8.59849
NM_001033922_at	5.2054	5.09257	5.19268	5.23159	5.54971	5.2121	5.24834	5.41044	5.23599	5.1464	5.18714	5.06644	5.26823	5.20628
NM_001033929_at	7.09826	7.25281	7.2655	6.80312	6.86676	6.99727	7.06315	6.98921	7.22527	7.23051	7.19744	7.04729	7.0935	7.09929
NM_001033954_at	6.21381	6.41545	6.52821	6.41215	6.30105	6.4304	6.27185	6.75017	6.73597	6.48868	6.54588	6.69639	6.39826	6.44875
NM_001033960_at	10.9195	10.8657	10.8614	11.0094	10.8699	10.9046	10.8552	10.7679	10.8412	10.8729	10.8666	10.7978	10.7792	10.7265
NM_001033962_at	9.32742	8.99931	8.97197	10.1707	9.86856	9.34175	9.36813	9.06572	8.87914	9.04382	8.97101	9.16072	8.94896	8.95732
NM_001033966_at	8.39631	8.46565	8.61907	8.66741	8.25407	8.28898	8.45887	8.39009	8.53727	8.48302	8.58507	8.38766	8.51912	8.60373
NM_001033978_at	5.00182	5.16984	5.06349	5.23548	5.10951	5.13695	4.99597	5.20378	5.02001	5.20678	5.12678	5.22435	5.04625	5.18107
NM_001033979_at	5.42783	5.47807	5.44977	5.56869	5.64248	5.566	5.47651	5.50146	5.5527	5.39416	5.49655	5.4044	5.55425	5.4801
NM_001033980_at	5.23828	5.18515	5.23837	5.24177	5.49919	5.2725	5.16028	5.24269	5.22917	5.23729	5.26834	5.23968	5.28462	5.26352
NM_001033981_at	5.7577	5.8546	6.05653	5.84081	5.73773	6.00705	5.80136	5.86022	5.70072	5.98618	5.60513	5.90072	5.58582	5.83814
NM_001033983_at	6.3446	6.37687	6.32925	6.50549	6.62607	6.29418	6.24613	6.43109	6.36158	6.34626	6.45656	6.2697	6.37357	6.35723
NM_001033988_at	9.53034	9.4729	9.68403	8.5317	8.76747	9.58672	9.6484	9.50099	9.54036	9.6978	9.5513	9.325	9.33037	9.39405
NM_001034013_at	10.161	10.1422	10.12	9.81125	9.96713	10.0641	10.0803	10.0626	10.1451	10.1157	10.1596	10.0128	9.88986	9.9842
NM_001034029_at	6.1915	5.96414	6.20132	6.11586	6.44135	6.15429	6.12616	6.07037	6.23757	6.17227	6.0776	6.10065	6.14638	6.11943
NM_001034030_at	9.66727	9.63106	9.66946	9.72836	9.51275	9.66978	9.62598	9.57338	9.65595	9.61267	9.5956	9.75453	9.68136	9.70345
NM_001034031_at	6.1831	5.9305	6.18409	6.11439	6.40149	6.13954	6.1021	6.08518	6.21982	6.13224	6.07669	6.06111	6.12733	6.07973
NM_001034037_at	5.49351	5.45818	5.40929	5.87019	5.66854	5.44558	5.39424	5.59461	5.46356	5.36095	5.60125	5.51966	5.44578	5.34166
NM_001034059_at	7.15388	7.10769	7.05003	6.77426	7.16674	7.05395	7.016	6.97237	7.23303	7.08939	7.32425	6.82993	6.57658	6.83482
NM_001034060_at	5.72396	5.80457	5.80349	6.19003	6.06069	5.84514	5.67676	6.01959	5.66197	5.81529	5.65428	5.73108	5.84773	5.85439
NM_001034085_at	7.72774	7.6908	7.85146	8.11481	7.89136	7.86663	7.94366	7.89226	7.72051	7.70315	7.60033	8.13524	7.9384	8.07954
NM_001034097_at	7.99174	7.94055	8.15179	8.5243	8.61084	7.98919	7.98021	8.05749	8.17425	8.02484	8.02592	7.88516	7.96248	7.97394
NM_001034100_at	5.31926	5.85795	6.00814	7.44424	5.96462	5.7871	5.47853	5.95353	6.05289	6.08378	6.12887	5.90066	5.75287	5.91175
NM_001034102_at	4.35295	4.60115	4.42309	4.68178	4.75618	4.41038	4.49969	4.41578	4.50014	4.50521	4.47423	4.42727	4.50506	4.56812
NM_001034103_at	5.51806	5.53143	5.58735	5.76845	5.87673	5.6766	5.64357	5.41721	5.38737	5.5288	5.65221	5.36949	5.59337	5.58797
NM_001034115_at	12.1471	12.1712	12.1089	12.5347	12.4654	12.1635	12.164	12.1455	12.0952	12.0869	12.1559	12.1215	12.1233	12.1563
NM_001034168_at	12.3467	12.135	12.1103	12.325	12.1825	12.3448	12.3188	12.2851	12.0375	12.0682	12.0719	12.2528	12.192	12.2343
NM_001034851_at	9.81671	9.72443	9.69595	9.92877	9.70293	9.71973	9.7957	9.73287	9.6977	9.70921	9.65304	9.77	9.6593	9.66493
NM_001034856_at	5.40901	5.37613	5.28222	5.42823	5.3454	5.41725	5.49759	5.29371	5.36477	5.39321	5.32315	5.44718	5.38345	5.35191
NM_001034857_at	4.50073	4.46169	4.452	4.95391	4.59589	4.44647	4.50405	4.46681	4.48054	4.45719	4.55899	4.34391	4.47411	4.41895
NM_001034858_at	7.04996	6.93941	7.11984	6.73974	6.61203	6.99176	6.93515	6.86829	7.01231	7.11258	7.05555	6.91197	6.86427	6.97489
NM_001034859_at	4.84521	4.76844	4.8881	4.81622	5.09176	4.84414	4.86184	4.76986	4.83529	4.80966	4.86537	4.88035	4.90479	4.83586
NM_001034860_at	4.55373	4.54688	4.72279	4.79906	4.65155	4.6269	4.31727	4.6808	4.5577	4.76253	4.46751	4.55958	4.47027	4.44202
NM_001034862_at	8.53906	8.80177	8.74271	8.05903	7.96489	8.67494	8.59968	8.68427	8.74293	8.76357	8.82185	8.38824	8.46531	8.47989
NM_001034863_at	8.3674	8.50524	8.3057	7.74269	7.79353	8.29817	8.26404	8.29099	8.2554	8.27969	8.36193	8.01371	8.03153	7.79251
NM_001034864_at	5.30064	5.30729	5.41879	4.98465	5.33254	5.40097	5.36388	5.3174	5.53803	5.46814	5.41973	5.35717	5.48832	5.33105
NM_001034865_at	4.90365	4.82704	4.93664	5.02685	5.50143	4.86021	4.93385	4.92447	4.89513	4.96562	5.11722	5.10537	4.92735	4.94515
NM_001034866_at	5.80089	5.99281	5.78994	5.84329	5.60934	5.84878	5.85731	5.89576	5.92972	5.68993	5.78207	5.87605	5.84453	5.72118
NM_001034867_at	7.66845	7.89727	7.6096	7.64369	7.67985	7.49359	7.72637	7.61681	7.77657	7.74321	7.88339	7.49609	7.56874	7.47206
NM_001034868_at	4.36573	4.29026	4.36623	4.39513	4.48301	4.29161	4.33019	4.35892	4.35057	4.42998	4.44998	4.40285	4.37099	4.23598
NM_001034869_at	5.79874	5.69804	5.9882	5.98792	6.26439	5.85242	5.73214	5.98494	5.99134	6.05079	5.66994	5.8703	5.93243	5.78122
NM_001034871_at	6.24788	6.24677	6.34922	6.81659	7.30419	6.39231	6.45689	6.40097	6.49244	6.32504	6.28547	6.33903	6.44491	6.2729
NM_001034872_at	6.01314	6.013	6.0267	6.09707	6.04583	6.07222	5.89159	6.18077	5.88722	6.22388	5.9948	5.94345	6.13855	6.04132
NM_001034873_at	9.58795	9.63232	9.55954	9.30427	9.51702	9.4732	9.40637	9.54488	9.46689	9.51263	9.53414	9.49816	9.45152	9.39562
NM_001034874_at	11.7104	11.782	11.5241	11.4514	11.2201	11.6763	11.7507	11.6773	11.6357	11.8555	11.8011	11.6074	11.8838	11.8802
NM_001034875_at	5.4553	5.36572	5.46206	5.37565	5.45611	5.57755	5.45139	5.65191	5.45842	5.51151	5.48555	5.40105	5.70001	5.39252
NM_001034876_at	5.89598	6.19574	5.94992	6.56072	6.41718	6.3184	6.00753	6.20491	6.08088	6.15851	5.93384	6.06323	6.39843	6.09693
NM_001034878_at	6.37751	6.54379	6.62626	6.53218	6.63472	6.48056	6.35962	6.66383	6.54987	6.63834	6.49475	6.3225	6.48982	6.41401
NM_001034880_at	6.00332	5.94183	6.12694	6.21707	6.08374	5.93288	5.91199	6.19225	5.96847	6.03844	6.00153	6.09214	6.16588	6.0248
NM_001034881_at	5.89641	5.83574	5.77057	5.75914	5.92869	5.72604	5.62999	5.80261	5.9054	5.89034	5.67817	5.54695	5.74812	5.71937
NM_001034882_at	6.88567	6.83583	7.1029	6.50153	6.42304	6.94432	7.0479	6.85145	6.76609	6.82058	6.9384	6.45979	6.54825	6.22466
NM_001034885_at	5.72146	5.7377	5.79494	5.64295	5.81564	5.74091	5.60891	5.8226	5.72136	5.71752	5.75736	5.72647	5.86875	5.76074
NM_001034891_at	7.95089	7.98519	7.79553	8.36154	8.47584	7.80587	7.76348	8.04398	7.97107	7.78593	7.85128	7.94608	7.90172	7.91759
NM_001034893_at	4.13047	4.15606	4.22436	4.27664	4.62557	4.31725	4.23644	4.32532	4.30379	4.25667	4.31752	4.31783	4.30079	4.20309
NM_001034894_at	5.82997	5.76846	5.59222	5.97256	6.26118	5.66518	5.68101	5.78146	5.73117	5.60823	5.63661	5.70706	5.73982	5.66176
NM_001034895_at	9.64111	9.48432	9.52306	8.42157	9.01098	9.52634	9.4429	9.59548	9.49822	9.44311	9.53289	9.52133	9.50012	9.47259
NM_001034896_at	4.43964	4.6173	4.39172	4.50781	4.63321	4.40975	4.38216	4.54195	4.46292	4.56837	4.39614	4.38121	4.44136	4.44221
NM_001034898_at	7.02197	6.96272	7.05974	7.07873	7.0101	7.04614	6.90138	7.11391	6.89489	6.94813	6.85067	6.87547	7.01495	6.95603
NM_001034899_at	7.45709	7.37586	7.21675	7.21205	7.50599	7.42099	7.47081	7.37571	7.37446	7.12357	7.32917	7.57602	7.5652	7.27739
NM_001034900_at	5.50962	5.26456	5.47804	5.43274	5.61996	5.30682	5.43171	5.33962	5.41975	5.30256	5.39559	5.35439	5.25293	5.63279
NM_001034902_at	5.39121	5.42421	5.38995	5.37086	5.34986	5.4287	5.15962	5.35884	5.43874	5.47322	5.25172	5.1648	5.39407	5.29222
NM_001034903_at	6.28897	6.33655	6.21842	6.2312	6.55596	6.34249	6.59972	6.4075	6.37989	6.26938	6.44637	6.39672	6.09559	6.18485
NM_001034905_at	4.85053	4.77065	4.71589	4.77793	4.99798	4.78243	4.72861	4.73277	4.72073	4.73981	4.74769	4.73292	4.76425	4.75115
NM_001034906_at	4.6349	4.74556	4.55636	4.49281	4.87112	4.70973	4.59645	4.47681	4.6806	4.57546	4.62713	4.57701	4.59239	4.6391
NM_001034907_at	9.38637	9.47082	9.18803	9.0472	9.32896	9.25468	9.30187	9.334	9.31633	9.40635	9.34951	9.28787	9.23925	9.20326
NM_001034909_at	7.38743	7.27105	7.45756	8.16344	7.99113	7.45826	7.43723	7.82209	7.42661	7.53353	7.26765	7.25997	7.39973	7.40089
NM_001034910_at	4.96512	5.04441	4.97982	4.93947	5.1948	5.02363	4.98634	5.13131	5.06162	5.02122	5.04636	5.07073	5.10756	4.88924
NM_001034962_at	10.6181	10.6425	10.7004	11.617	11.2313	10.8107	10.8589	10.9048	10.5388	10.5882	10.5593	10.7197	10.6262	10.6961
NM_001034963_at	10.6269	10.5925	10.7418	11.5227	11.1967	10.8143	10.8745	10.9222	10.5459	10.5979	10.5987	10.7292	10.6429	10.7067
NM_001034964_at	10.395	10.3956	10.4729	11.2901	10.9869	10.5965	10.6123	10.6706	10.3023	10.3515	10.2967	10.4848	10.3712	10.4493
NM_001035122_at	9.64921	9.78093	9.57891	9.58987	9.43825	9.92215	9.9275	9.77208	9.59988	9.6625	9.71738	9.35274	9.75278	9.58931
NM_001035123_at	8.29736	8.3702	8.24835	7.92736	7.95626	8.02182	8.02714	8.14108	8.35386	8.3511	8.39692	8.36586	8.38938	8.21413
NM_001035226_at	9.38142	9.19304	9.27715	10.0164	9.32614	9.47109	9.48002	9.20902	9.08695	9.28814	9.18705	9.41504	9.19835	9.42118
NM_001035228_at	11.2375	11.241	11.3069	11.1865	10.8041	11.2165	11.1837	11.2033	11.2707	11.2068	11.3314	11.2472	11.1807	11.1968
NM_001035231_at	9.22331	8.97138	9.22604	8.42392	8.56403	9.08607	9.13713	9.02482	9.03629	9.10323	8.97361	8.25883	7.98372	8.36477
NM_001035239_at	10.1725	10.162	10.0039	10.718	10.5386	10.1358	10.3333	10.2072	9.89049	10.0614	10.0391	10.1908	10.1886	10.1033
NM_001035240_at	10.1844	10.1708	9.99991	10.7871	10.5424	10.1341	10.3376	10.1984	9.87817	10.0686	10.0277	10.1891	10.1809	10.0989
NM_001035241_at	10.2029	10.1929	10.026	10.8437	10.5889	10.153	10.3603	10.2218	9.9026	10.097	10.0517	10.2172	10.2076	10.1198
NM_001035242_at	10.2078	10.1977	10.0257	10.7591	10.5937	10.1472	10.3638	10.229	9.91312	10.0923	10.0618	10.209	10.2091	10.1299
NM_001035243_at	10.2174	10.1981	10.0307	10.8163	10.6084	10.1501	10.3633	10.2297	9.91183	10.0999	10.0681	10.2163	10.218	10.1282
NM_001035244_at	9.45921	9.44345	9.31067	10.2052	9.88776	9.39807	9.59479	9.458	9.17111	9.36556	9.33636	9.44459	9.45793	9.37124
NM_001035245_at	9.24541	9.2473	9.13555	9.91789	9.68524	9.17526	9.39733	9.23245	8.89637	9.18713	9.16802	9.31822	9.2754	9.2635
NM_001035246_at	9.05455	9.02399	8.94234	9.82611	9.49434	8.97977	9.20232	9.01193	8.70015	8.99133	9.01468	9.07953	8.93465	9.01727
NM_001035509_at	11.4103	11.2881	11.3104	10.4512	10.7504	11.3404	11.2891	11.2501	11.2825	11.2795	11.2793	11.3318	11.2419	11.3339
NM_001035510_at	11.1611	11.0402	11.0513	10.4257	10.5799	11.0872	11.0212	10.9881	11.0195	11.0155	11.0098	11.0477	10.9736	11.0379
NM_001035525_at	9.40631	9.48883	9.37848	9.52288	9.48064	9.32129	9.31902	9.29907	9.4641	9.45107	9.53329	9.45673	9.51412	9.43589
NM_001035526_at	9.40382	9.48992	9.38047	9.65909	9.54529	9.31921	9.31388	9.28843	9.46582	9.45576	9.5314	9.47546	9.50694	9.44307
NM_001035531_at	9.4608	9.30477	9.44033	9.47314	9.43526	9.65762	9.61133	9.38052	9.32993	9.31873	9.32082	9.32106	9.15205	9.32276
NM_001035532_at	9.78748	9.69943	9.72799	9.76424	9.93122	9.80489	9.91185	9.7948	9.57421	9.64626	9.64497	9.96483	9.64715	10.0058
NM_001035533_at	9.74017	9.65377	9.65387	9.70858	9.8839	9.75469	9.8358	9.72584	9.51681	9.59642	9.58474	9.88307	9.62312	9.90567
NM_001035854_at	12.3475	12.2736	12.2338	12.0538	11.629	12.4203	12.4126	12.3164	12.1588	12.2845	12.2019	12.2493	12.2647	12.2685
NM_001036293_at	9.42358	9.44267	9.54839	9.55502	9.46777	9.54648	9.47097	9.69095	9.78068	9.60388	9.60268	9.07971	9.41503	9.22016
NM_001036684_at	12.216	12.2753	12.2112	11.6866	11.6844	12.106	12.1357	12.2032	12.1864	12.1785	12.1564	12.2548	12.198	12.2676
NM_001036740_at	6.45536	6.63361	6.55488	6.50935	6.5083	6.50794	6.51718	6.74362	6.56712	6.45154	6.69571	6.4973	6.48279	6.55363
NM_001037098_at	9.3292	9.45272	9.41324	9.82056	9.79672	9.39709	9.41749	9.39254	9.49683	9.36156	9.40744	9.42698	9.35064	9.33478
NM_001037099_at	11.6202	11.6195	11.7711	10.5795	10.7553	11.483	11.5939	11.59	11.7031	11.606	11.5551	11.7388	11.437	11.6102
NM_001037127_at	6.09388	5.97831	5.8482	6.53706	6.48786	5.99755	5.97583	5.97491	6.10699	5.89236	5.94583	5.97775	5.97477	5.86101
NM_001037128_at	6.09388	5.97831	5.8482	6.53706	6.48786	5.99755	5.97583	5.97491	6.10699	5.89236	5.94583	5.97775	5.97477	5.86101
NM_001037129_at	6.09388	5.97831	5.8482	6.53706	6.48786	5.99755	5.97583	5.97491	6.10699	5.89236	5.94583	5.97775	5.97477	5.86101
NM_001037130_at	6.09388	5.97831	5.8482	6.53706	6.48786	5.99755	5.97583	5.97491	6.10699	5.89236	5.94583	5.97775	5.97477	5.86101
NM_001037134_at	7.37272	7.25988	7.28646	5.91415	6.34442	7.07431	7.11615	6.89959	7.26452	7.26669	7.23108	6.81244	6.49373	6.84727
NM_001037136_at	10.3115	10.3297	10.29	10.4958	10.1495	10.4426	10.4326	10.5353	10.3156	10.3752	10.3543	10.4563	10.269	10.3087
NM_001037143_at	5.75341	5.63258	5.70995	5.83324	5.77325	5.68478	5.6889	5.69126	5.67126	5.65362	5.70639	5.7133	5.97913	5.70758
NM_001037166_at	5.62408	5.59478	5.53091	5.90925	5.59846	5.50138	5.46286	5.62685	5.51612	5.48716	5.45528	5.5925	5.52684	5.52114
NM_001037168_at	4.51889	4.63021	4.67741	4.52709	4.66723	4.73126	4.53478	4.62851	4.65759	4.62518	4.69427	4.60758	4.67371	4.63021
NM_001037170_at	9.68447	9.58997	9.80149	9.56272	9.60976	9.9334	9.67157	9.68562	9.67044	9.69872	9.6513	9.59093	9.61995	9.64052
NM_001037177_at	7.58483	7.69114	7.64632	7.41261	7.43037	7.51677	7.55684	7.68873	7.68575	7.73355	7.80709	7.67015	7.77444	7.71983
NM_001037178_at	8.07105	8.22521	8.17229	7.74031	8.01609	8.08656	8.05657	8.18239	8.23075	8.28062	8.3027	8.15837	8.26938	8.23207
NM_001037221_at	8.33252	8.19587	8.27393	9.04214	8.6025	8.37474	8.36849	8.35544	8.31419	8.13839	8.17049	8.44616	8.31134	8.32254
NM_001037247_at	6.05867	6.23897	6.27779	6.33187	6.38937	6.14234	6.01818	6.31205	6.33454	6.27785	6.36118	6.14391	6.21097	6.22858
NM_001037279_at	7.94438	7.95952	7.98425	8.41558	8.42643	7.97395	7.91623	7.91375	8.01909	7.98626	8.06746	7.96145	8.00737	8.00104
NM_001037294_at	5.32637	5.37417	5.39269	5.41837	5.32786	5.60981	5.54745	5.34889	5.41114	5.37735	5.49556	5.46792	5.51263	5.4018
NM_001037298_at	7.57836	7.56976	7.64653	7.13223	7.27473	7.70896	7.51313	7.69465	7.56148	7.49607	7.49645	7.74139	7.548	7.86465
NM_001037321_at	6.78028	6.88296	6.90293	7.08662	7.7294	6.83255	6.84503	7.04541	6.84644	6.83227	6.87742	6.77525	6.88091	6.70271
NM_001037326_at	7.59454	7.41352	7.37328	8.7508	8.6714	7.46902	7.57978	7.41056	7.38816	7.43464	7.52055	8.03741	7.87937	7.74167
NM_001037493_at	8.53702	8.55073	8.61514	7.49328	7.34506	8.18055	8.38437	8.44731	8.62725	8.49074	8.57029	8.56927	8.50147	8.43832
NM_001037502_at	4.73234	4.7639	4.77079	4.72567	5.02135	4.84985	4.80652	4.933	4.87271	4.88104	4.89405	4.87864	4.86072	4.8179
NM_001037539_at	5.44428	5.56153	5.46692	5.46737	5.72299	5.36327	5.3877	5.64706	5.38921	5.46276	5.55585	5.51915	5.51569	5.51295
NM_001037634_at	4.5359	4.52885	4.53819	4.5306	4.70341	4.48609	4.48359	4.54126	4.62311	4.51083	4.57004	4.5099	4.5181	4.54088
NM_001037665_at	9.48446	9.62932	9.51752	8.82187	8.41964	9.52322	9.58847	9.64236	9.51746	9.50968	9.54263	9.25959	8.86737	8.86763
NM_001037707_at	8.59718	8.49363	8.73928	8.20191	8.30048	8.59243	8.59761	8.65947	8.33197	8.52762	8.58718	8.34877	8.1754	8.11308
NM_001037709_at	10.1454	10.2609	10.1426	9.70477	9.89684	10.0939	10.0566	10.14	10.1962	10.083	10.058	10.2174	10.1869	10.1271
NM_001037711_at	7.30238	7.23601	7.32054	7.39726	7.62852	7.23274	7.35352	7.4727	7.33833	7.30691	7.2195	7.31198	7.2874	7.36503
NM_001037712_at	7.43123	7.40948	7.5023	7.31978	7.48971	7.4567	7.42229	7.51137	7.72541	7.40448	7.4407	7.35693	7.42	7.36015
NM_001037713_at	6.18356	6.07297	6.15556	6.03614	6.40086	5.86168	6.24562	6.01639	6.68733	6.11124	6.16549	6.14466	6.56313	6.01757
NM_001037716_at	5.25662	5.2303	5.448	4.90428	4.66748	5.2422	5.41709	5.41171	5.46345	5.25417	5.40072	5.24753	5.3769	5.3746
NM_001037717_at	6.67996	6.88867	6.78024	6.73673	6.90122	6.68477	6.5461	6.62847	6.80095	6.68053	6.74613	6.76276	6.67686	6.72181
NM_001037718_at	5.46891	5.57518	5.6467	5.52991	5.56072	5.50823	5.44232	5.551	5.49298	5.52524	5.62322	5.64295	5.52427	5.43962
NM_001037719_at	4.64652	4.6929	4.56975	4.51026	4.76553	4.68422	4.56453	4.62403	4.62824	4.57346	4.66493	4.65177	4.66437	4.59469
NM_001037722_at	10.8081	10.8711	10.743	10.3415	10.4111	10.748	10.7519	10.8317	10.6397	10.6817	10.6838	10.9213	10.9539	10.9635
NM_001037723_at	6.95201	6.82702	6.92617	6.29482	6.57472	6.83817	6.76707	6.851	6.92406	6.68329	6.87002	6.92507	6.7267	6.86416
NM_001037724_at	6.9266	6.80107	6.90591	6.25666	6.5151	6.81926	6.69958	6.83197	6.89651	6.65383	6.86132	6.90525	6.69809	6.79329
NM_001037725_at	10.4635	10.463	10.5234	9.95666	10.0349	10.5035	10.4839	10.576	10.5065	10.598	10.4771	10.4682	10.4591	10.4304
NM_001037726_at	9.57656	9.64097	9.71303	9.74829	9.68146	9.70907	9.6766	9.58596	9.75801	9.75193	9.77343	9.53539	9.6246	9.60698
NM_001037727_at	6.65265	6.54185	6.70658	7.30148	6.59072	6.70859	6.52561	6.77306	6.76009	6.44549	6.55215	6.77639	6.6114	6.75916
NM_001037736_at	8.60217	8.67228	8.59478	8.70609	8.75433	8.24539	8.52262	8.6027	8.63815	8.48528	8.37038	8.53093	8.34605	8.36351
NM_001037737_at	9.22979	9.31327	9.39745	9.06764	8.94293	9.27813	9.31105	9.29275	9.28508	9.32633	9.3452	9.32395	9.18754	9.25299
NM_001037740_at	9.56413	9.88608	9.14277	7.96361	8.06735	9.46115	9.49187	9.36396	9.5864	9.54945	9.71577	9.31548	9.77983	9.57334
NM_001037741_at	12.0434	12.0152	12.139	12.6402	12.7103	12.2195	12.0698	11.9612	12.1732	12.2092	12.147	12.0645	11.982	12.1768
NM_001037742_at	7.24551	7.21075	7.07142	7.11801	7.21379	7.02898	7.3477	6.94699	6.91983	6.96235	7.25145	7.14226	7.11418	7.06316
NM_001037743_at	4.7782	4.72717	4.69307	5.04039	5.2506	4.84024	4.66157	4.77009	4.74302	4.56263	4.64605	4.71943	4.6945	4.73257
NM_001037744_at	4.62193	4.59501	4.63593	4.85348	4.91964	4.70875	4.69279	4.90195	4.7132	4.57028	4.71723	4.6624	4.67315	4.71161
NM_001037745_at	6.97371	6.94145	7.03804	6.524	6.91992	6.95574	6.82071	6.95445	6.85613	6.98067	6.87786	6.55017	6.15818	6.1314
NM_001037746_at	7.30912	7.26456	7.32783	6.433	6.24212	7.11681	7.13243	7.2889	7.17151	7.32966	7.18139	6.95607	7.2536	7.22675
NM_001037747_at	6.88244	6.80133	6.80389	6.94233	6.93968	6.87028	6.72606	6.89136	6.90829	6.76405	6.93926	6.68768	6.74519	6.82554
NM_001037748_at	4.73467	4.72601	4.69767	4.83497	4.98146	4.74312	4.74705	4.61324	4.75579	4.62361	4.69984	4.74065	4.75584	4.83433
NM_001037749_at	5.20746	5.36513	5.21717	5.06607	5.45755	5.26258	5.23751	5.34038	5.2994	5.23799	5.28433	5.2859	5.15323	5.24905
NM_001037751_at	4.70438	4.69834	4.78339	4.83154	4.92796	4.7406	4.78353	4.67794	4.83205	4.67918	4.76638	4.60123	4.84767	4.70108
NM_001037752_at	6.2162	6.32076	6.28401	6.31273	6.22453	6.37209	6.39039	6.28173	6.4334	6.3639	6.38075	6.19023	6.22816	6.22043
NM_001037754_at	11.2814	11.4708	11.3398	11.005	10.9256	11.5005	11.4243	11.3657	11.3238	11.3735	11.3308	11.498	11.5765	11.6022
NM_001037755_at	11.3894	11.5512	11.3861	11.1944	10.9949	11.5919	11.5059	11.452	11.3915	11.4567	11.3609	11.5894	11.6627	11.703
NM_001037756_at	9.55899	9.26506	9.3239	10.1821	9.8015	9.74127	9.63623	9.44442	9.02683	9.30503	9.21827	9.22323	9.24886	9.17747
NM_001037757_at	8.66345	8.70379	8.62291	8.3736	8.6463	8.58725	8.46699	8.47961	8.6787	8.70922	8.65019	8.58828	8.65001	8.60728
NM_001037758_at	10.856	10.8396	10.9913	10.3131	10.3511	10.929	10.9407	10.8992	10.9083	10.9983	10.8587	10.8171	10.8286	10.8925
NM_001037759_at	8.29644	8.14701	8.35162	8.07856	8.0968	8.08632	8.29317	8.13714	8.08736	8.08333	8.218	8.0782	7.82407	7.91549
NM_001037761_at	11.2187	11.2491	11.1245	11.9996	11.8682	11.1828	11.1811	11.1212	11.1883	11.2553	11.2412	11.2484	11.2691	11.2595
NM_001037762_at	8.32769	8.54113	8.37939	8.23413	8.38418	8.35085	8.15042	8.3593	8.46912	8.57773	8.47481	8.07001	8.40176	8.18428
NM_001037764_at	9.92016	9.93538	9.87153	9.10857	9.02825	9.87742	9.83394	9.97795	9.87552	9.81068	9.77314	9.8059	9.77022	9.80046
NM_001037800_at	5.44188	5.2144	5.47472	5.35997	5.61611	5.41389	5.51339	5.46089	5.42731	5.53395	5.24291	5.27022	5.4483	5.36933
NM_001037801_at	5.97111	6.03755	6.00435	6.07555	6.34202	5.98077	5.90559	6.01635	5.98156	6.0303	5.98782	5.94116	6.0887	6.05729
NM_001037809_at	5.31032	5.36678	5.46604	5.48565	5.78804	5.46557	5.34348	5.48276	5.56762	5.56341	5.54508	5.54372	5.50872	5.37547
NM_001037810_at	6.1147	6.1639	6.24012	6.09764	6.62633	6.27069	6.32123	6.19394	6.45567	6.20415	6.2936	6.47182	6.41133	6.18775
NM_001037812_at	8.16508	8.13927	8.28175	7.94952	7.57581	8.25632	8.19583	8.07782	8.26626	8.37992	8.35042	8.1531	8.05524	8.1497
NM_001037822_at	5.36455	5.47867	5.39098	5.26245	5.43303	5.36217	5.36055	5.33053	5.45269	5.3065	5.58521	5.4204	5.56437	5.51916
NM_001037841_at	6.50674	6.44303	6.56425	6.2978	6.2775	6.50345	6.54359	6.51088	6.24089	6.31365	6.43526	6.55077	6.38912	6.35915
NM_001037846_at	10.0504	10.0037	10.074	10.0868	9.86936	10.0034	10.0155	9.9298	9.96705	10.0719	10.0253	9.96751	9.91695	9.98976
NM_001037847_at	10.1739	10.1122	10.1674	10.2169	9.96325	10.102	10.1149	10.0188	10.0649	10.1656	10.1177	10.0643	9.99763	10.0875
NM_001037848_at	9.20482	9.21905	9.28855	9.41046	9.3145	9.19657	9.25437	9.16264	9.27702	9.28129	9.28596	9.20158	9.23099	9.19319
NM_001037859_at	10.105	10.0386	10.1586	10.4815	10.4579	10.3215	10.3032	10.2583	10.1932	10.0822	10.1483	10.0796	10.28	10.0525
NM_001037863_at	7.41286	7.43713	7.18685	7.61604	7.74334	7.34129	7.4952	7.36496	7.19323	7.34545	7.31822	7.69778	7.44979	7.49104
NM_001037865_at	6.23499	6.17204	6.34081	6.67881	6.84263	6.43821	6.14179	6.45174	6.15087	6.26286	6.25842	6.18776	6.29825	6.23675
NM_001037877_at	12.8367	12.8094	12.8297	12.6239	12.4835	12.799	12.806	12.7563	12.7982	12.8134	12.7786	12.8114	12.7544	12.8277
NM_001037878_at	12.8204	12.7813	12.8188	12.4899	12.4649	12.7669	12.7755	12.7302	12.7751	12.7911	12.7472	12.7854	12.7384	12.8044
NM_001037905_at	7.61619	7.25376	7.74485	7.93286	8.02342	7.61759	7.88194	7.38416	7.66191	7.44233	7.41065	7.70537	7.28841	7.77007
NM_001037906_at	9.82379	9.89387	9.76065	9.00605	9.29399	9.76855	9.82689	9.81082	9.90617	9.7807	9.69717	9.88001	9.81904	9.79829
NM_001037907_at	7.66999	7.66702	7.57463	7.16946	7.42613	7.59473	7.56731	7.68206	7.72183	7.59445	7.63608	7.58672	7.53678	7.54834
NM_001037909_at	5.25559	5.25375	5.40567	4.76729	5.21322	5.52844	5.28318	5.37286	5.43828	5.67097	5.77031	5.56974	5.57433	5.73878
NM_001037913_at	9.0865	9.05632	9.00465	8.71075	8.36351	9.12933	9.03585	9.08378	9.09991	9.21177	9.21984	9.072	9.12448	9.15285
NM_001037914_at	7.09364	7.32677	7.33062	7.18641	7.48276	7.20976	7.18318	7.3419	7.32939	7.19486	7.27142	7.15753	7.22236	7.19403
NM_001037915_at	5.73117	5.66338	5.71646	6.30191	5.88741	5.74293	5.73202	5.7529	5.90462	5.74997	5.90941	5.70708	5.76631	5.66028
NM_001037916_at	7.39596	7.4856	7.55608	7.22518	7.3535	7.27484	7.22114	7.36461	7.53474	7.37095	7.43657	7.22708	7.41502	7.28829
NM_001037917_at	4.43141	4.42407	4.52585	4.47144	4.60274	4.46223	4.51122	4.38196	4.3658	4.42167	4.47024	4.41938	4.50198	4.45457
NM_001037918_at	6.50758	6.29562	6.45053	6.62679	5.95305	6.19629	6.42152	6.29032	6.4184	6.44857	6.53624	6.51572	6.95133	6.89404
NM_001037922_at	5.02244	5.37598	5.32146	5.2689	5.72298	5.32437	5.08079	5.24058	5.1956	5.1957	4.94689	5.13617	5.39906	5.10099
NM_001037923_at	6.93112	7.07585	7.05173	6.78729	7.01278	7.06535	7.11456	7.00006	7.17874	7.06706	7.01519	6.89924	6.92687	6.85821
NM_001037925_at	5.30701	5.34872	5.31516	5.36338	5.48778	5.31808	5.33	5.38198	5.30515	5.4502	5.30267	5.21241	5.23669	5.19643
NM_001037927_at	5.02289	5.1995	5.16823	5.10808	5.27679	5.13815	5.21429	5.1732	5.14782	5.05626	5.23893	5.15773	5.14068	5.09559
NM_001037928_at	6.64881	6.74394	6.58731	6.44485	7.01925	6.33096	6.70217	6.28744	6.69903	6.64103	6.85666	6.59629	6.72373	6.36308
NM_001037929_at	4.48867	4.48913	4.6202	4.70314	4.76118	4.5658	4.60712	4.52905	4.53705	4.58898	4.58975	4.58399	4.60519	4.63782
NM_001037931_at	5.3202	5.38132	5.41132	5.38125	5.74402	5.36612	5.31936	5.31165	5.37327	5.34198	5.27267	5.33692	5.38151	5.27664
NM_001037932_at	5.22261	5.22809	5.37807	5.59664	5.88521	5.2817	5.14656	5.20721	5.45355	5.21261	5.45236	5.27544	5.26769	5.37002
NM_001037933_at	5.02899	5.08186	5.09248	5.13355	5.34993	5.18942	5.00983	5.25228	5.09089	5.1053	5.3346	5.07456	5.1076	5.03909
NM_001037937_at	8.52799	8.4932	8.84227	8.5386	8.95035	8.35273	8.52803	8.35734	8.90531	8.51215	8.57265	8.71361	8.31741	8.50666
NM_001037938_at	8.10308	8.08604	8.23316	8.75925	8.7624	8.1905	8.26611	8.17636	8.23255	8.23182	8.23085	8.1571	8.31158	8.14873
NM_001037939_at	6.16715	6.05523	6.07391	6.13512	6.20239	5.96544	5.86627	6.32214	6.33191	6.17156	6.28974	5.92908	6.30018	5.99151
NM_001037940_at	5.85039	5.97653	5.63498	6.26929	6.2079	6.0972	5.85089	5.89166	6.14858	5.91962	5.89761	5.8751	5.87132	5.7129
NM_001037941_at	5.88459	5.889	5.86918	6.11305	6.39459	5.72482	5.68908	6.16548	5.83179	5.48756	5.76834	6.08352	5.83928	5.75431
NM_001037955_at	10.3903	10.4352	10.5011	8.67108	9.0786	10.2639	10.264	10.1829	10.6953	10.5151	10.5756	10.1527	10.088	9.94156
NM_001037957_at	10.4558	10.5725	10.4091	10.1787	10.0406	10.462	10.3997	10.5367	10.5131	10.5393	10.4774	10.5574	10.5331	10.3612
NM_001037987_at	11.1879	10.9336	11.1676	11.115	11.305	11.1333	11.1942	11.0542	11.1648	11.1367	10.986	11.175	10.9182	11.1042
NM_001037997_at	9.10959	8.88488	9.00488	9.59113	9.44981	9.15266	9.09876	8.90051	8.77135	9.02852	8.93769	8.89292	8.85138	8.99753
NM_001037999_at	11.2075	11.0486	11.118	11.9009	11.5925	11.2515	11.2576	11.1419	10.9512	11.0784	11.1461	11.1391	11.0991	11.0409
NM_001038010_at	10.6617	10.6456	10.5222	9.74814	9.61535	10.5235	10.4781	10.5	10.5192	10.5546	10.5351	10.4951	10.519	10.5083
NM_001038015_at	9.08622	9.05425	9.20629	8.73168	8.85013	9.17827	9.15373	8.99932	9.23445	9.25654	9.16315	8.66188	8.83303	8.76087
NM_001038018_at	9.31936	9.43293	9.32414	8.23607	8.32022	9.18803	9.05435	9.16927	9.38933	9.38656	9.43089	9.40076	9.33896	9.40765
NM_001038230_at	8.44312	8.48132	8.49197	7.76842	8.05401	8.4908	8.47228	8.51285	8.67432	8.53803	8.55187	8.38499	8.47417	8.41618
NM_001038231_at	10.3532	10.4251	10.4731	9.54686	9.10302	10.3425	10.2548	10.3751	10.4592	10.4743	10.6047	10.3047	10.3859	10.3674
NM_001038492_at	11.2461	11.0956	11.3091	10.8066	10.8436	10.9639	11.157	11.0353	11.1418	11.1788	11.1171	11.2786	11.13	10.9957
NM_001038499_at	7.20363	7.08821	7.04885	7.69509	7.026	6.90655	6.98788	6.88492	6.83349	6.85689	7.00814	6.02084	7.03685	6.85136
NM_001038500_at	5.03268	5.04907	5.1133	5.03712	5.04554	5.15706	4.95713	5.0488	5.03771	5.11319	5.16968	5.0608	4.99977	5.07219
NM_001038587_at	9.99885	9.95372	10.1638	9.80543	10.0311	10.2849	10.1977	10.1409	10.1044	10.0643	9.99704	10.2333	10.1901	10.1955
NM_001038589_at	11.1615	10.9889	11.0672	10.3631	10.5086	11.1144	11.0494	10.9267	11.0497	11.1582	11.0803	10.9796	10.9454	11.0431
NM_001038590_at	7.16055	7.34459	7.24726	7.03245	7.35883	7.27017	7.10886	7.45645	7.24442	7.25526	7.26988	7.05134	7.47021	7.18751
NM_001038592_at	11.3589	11.2367	11.4765	11.3722	11.3819	11.3206	11.3795	11.271	11.4278	11.502	11.3897	11.2891	11.2332	11.3651
NM_001038593_at	11.237	11.1092	11.3685	11.1416	11.1747	11.1475	11.2638	11.1089	11.3263	11.3635	11.3034	11.1819	11.1254	11.2658
NM_001038594_at	11.2996	11.1395	11.4155	11.1797	11.2054	11.2141	11.3169	11.1513	11.3713	11.4104	11.3436	11.2264	11.1477	11.2703
NM_001038602_at	5.41397	5.47252	5.58421	5.27974	5.59869	5.49801	5.50387	5.46065	5.52469	5.52754	5.59474	5.56076	5.56836	5.50456
NM_001038604_at	5.37507	5.30622	5.36368	5.81704	5.82075	5.38481	5.18837	5.24443	5.37378	5.43805	5.45273	5.25034	5.216	5.28418
NM_001038607_at	10.9167	11.069	10.9083	9.56626	9.20404	10.9875	10.9701	10.9543	10.9081	10.9426	10.8848	10.9156	11.0013	11.0605
NM_001038608_at	11.0568	11.0763	10.9416	10.0444	10.0936	10.8357	10.8755	11.0445	10.9838	10.9769	10.9469	10.9753	10.9772	10.9384
NM_001038609_at	10.5251	10.478	10.5022	10.4219	10.3114	10.5471	10.476	10.5056	10.5533	10.4839	10.5779	10.5965	10.5234	10.5429
NM_001038610_at	7.1665	7.27773	7.14797	7.21887	7.22818	7.20426	7.1212	7.12505	7.26229	7.27418	7.23658	7.37295	7.42534	7.21115
NM_001038612_at	12.367	12.3998	12.4402	12.4582	12.5973	12.5101	12.4591	12.3628	12.5135	12.4724	12.5322	12.4058	12.5036	12.4698
NM_001038613_at	12.596	12.5983	12.6296	12.7022	12.8071	12.6987	12.6822	12.5389	12.7053	12.6644	12.7102	12.5742	12.6431	12.6399
NM_001038614_at	12.5896	12.5973	12.6599	12.6757	12.7953	12.6889	12.6829	12.5374	12.6758	12.6225	12.7259	12.575	12.6599	12.6371
NM_001038616_at	7.40367	7.58812	7.41783	6.60515	6.99862	7.15328	7.23146	7.29811	7.5248	7.46047	7.61842	7.3086	7.4254	7.33422
NM_001038619_at	10.9015	10.6514	10.7371	10.3376	10.7876	10.7747	10.8148	10.7618	10.665	10.7003	10.6112	10.838	10.5805	10.6929
NM_001038621_at	10.4942	10.2742	10.2569	10.8304	10.7023	10.3111	10.3285	10.0681	10.2436	10.3098	10.2634	10.1902	10.1055	10.2175
NM_001038624_at	9.47826	9.59362	9.5749	8.98424	9.3776	9.55937	9.53307	9.45327	9.58579	9.65508	9.52687	9.50878	9.40648	9.49773
NM_001038625_at	8.5136	8.62402	8.35838	8.60025	7.93428	8.38149	8.33913	8.39166	8.45453	8.49145	8.57806	8.46891	8.40422	8.42266
NM_001038627_at	8.93326	8.85527	8.91315	8.2749	8.38936	9.02845	9.04655	9.05306	8.89399	8.86091	8.93056	9.19144	9.15479	9.10561
NM_001038635_at	8.73866	8.84417	8.80254	8.01765	8.09701	8.77099	8.74885	8.8854	8.80263	8.76454	8.82038	8.8272	8.53573	8.63848
NM_001038637_at	11.9137	11.904	11.7376	11.7313	11.8203	11.8582	11.8192	11.7985	11.8656	11.8369	11.9708	11.8709	11.9966	11.8461
NM_001038641_at	7.31974	7.2554	7.40744	7.53849	7.85613	7.57757	7.62913	7.12997	7.27756	7.35616	7.49798	7.21701	7.35092	7.17111
NM_001038642_at	6.81571	6.87157	7.12545	7.02027	7.01036	6.98181	6.95012	6.9348	6.832	6.86923	6.94252	7.07527	6.80623	6.82871
NM_001038643_at	10.1388	10.0251	10.0629	9.8041	9.40612	10.2416	10.3478	10.1957	10.1903	10.2391	10.2748	10.1274	10.151	10.1859
NM_001038651_at	5.72929	5.8213	5.77052	5.82283	5.90186	5.66041	5.65743	5.54311	5.58335	5.57477	5.63159	5.39953	5.15962	5.35516
NM_001038653_at	7.71284	7.57425	7.82984	7.37221	7.64665	7.72991	7.69383	7.73065	7.76318	7.7408	7.72724	7.98793	7.83583	7.96262
NM_001038654_at	7.97293	7.76649	8.08843	7.6057	7.87638	7.97284	7.90642	7.9489	8.00033	7.99939	7.93638	8.2574	8.04234	8.20591
NM_001038655_at	10.9339	11.1594	11.0515	11.3611	11.3523	11.0468	11.0312	11.0907	11.0227	11.1122	11.1975	11.0333	11.2831	11.0925
NM_001038658_at	12.9289	12.8655	12.9298	12.1331	12.2491	12.9127	12.9051	12.8512	12.9055	12.8658	12.9258	12.9028	12.8101	12.8967
NM_001038660_at	4.73368	4.81328	4.83709	4.74972	5.18773	4.75275	4.84261	4.93835	4.93552	4.80656	4.73153	4.75619	4.7933	4.6769
NM_001038663_at	12.5656	12.5721	12.6032	12.2916	12.3188	12.5909	12.5625	12.5108	12.6576	12.6858	12.6841	12.6276	12.6383	12.6435
NM_001038664_at	5.61524	5.83591	5.9406	6.08702	5.99945	5.96487	5.82602	5.80987	6.01278	5.76752	5.87667	5.72549	5.8616	5.70912
NM_001038676_at	4.58417	4.66593	4.57626	4.67368	5.59858	4.69139	4.63665	4.44081	4.82136	4.62341	4.65236	4.79133	4.60694	4.5441
NM_001038695_at	8.7153	8.72248	8.8038	8.64144	8.84328	8.95322	9.00186	8.8632	8.54105	8.67911	8.60896	8.82142	8.89704	8.96691
NM_001038696_at	7.37155	7.26474	7.01621	7.68132	7.30461	7.01557	7.00341	7.01518	6.8402	7.07269	6.72646	7.16956	6.78546	7.12625
NM_001038697_at	6.56534	6.43552	6.34795	6.47341	7.1711	6.96658	6.74872	6.80405	6.6945	6.60273	6.90861	6.6817	7.36641	6.76187
NM_001038698_at	9.78208	9.52119	9.9817	9.52093	9.41543	9.70545	9.74752	9.60369	9.83723	9.82712	9.83894	9.87781	9.5174	9.82134
NM_001038699_at	8.63217	8.52919	8.6694	7.48652	7.78969	8.48579	8.59978	8.42156	8.52787	8.64748	8.62089	8.37059	8.26131	8.38849
NM_001038700_at	10.5812	10.6081	10.6358	10.7058	10.6053	10.3767	10.3675	10.4672	10.6537	10.5149	10.464	10.7067	10.5405	10.6642
NM_001038701_at	13.2478	13.2728	13.2312	13.1146	13.066	13.2241	13.2138	13.2395	13.222	13.2501	13.2234	13.1624	13.2152	13.1893
NM_001038703_at	8.35772	8.59839	8.27538	8.19987	8.03567	8.32877	8.4464	8.4586	8.37975	8.50034	8.44671	8.29103	8.14185	8.28203
NM_001038708_at	10.0674	10.0371	10.0764	10.1	9.81314	10.0672	10.0102	10.0081	10.0352	10.1095	10.0913	9.86269	9.96033	10.0054
NM_001038710_at	12.2321	12.1634	12.2177	12.205	11.9896	12.1866	12.1488	12.1293	12.1399	12.2008	12.1793	12.09	12.0847	12.1091
NM_001038839_at	8.08752	8.26142	8.15921	8.5624	8.78241	8.05359	8.17912	8.14906	8.14479	8.10776	8.1361	8.26631	8.3517	8.20544
NM_001038845_at	8.09844	8.26227	8.14866	8.56718	8.67043	8.10312	8.20852	8.14521	8.16291	8.1349	8.17057	8.2528	8.33904	8.22517
NM_001038846_at	6.00015	5.89688	5.98781	6.21048	5.99195	5.9508	5.84231	6.08432	6.07297	5.81679	5.86335	5.96723	5.93525	5.85955
NM_001038887_at	8.02691	8.1418	8.17571	8.47533	8.49648	8.08594	8.03009	8.08393	8.0933	8.01777	8.09143	8.11832	8.23425	8.22211
NM_001038993_at	9.84427	9.83129	9.77225	9.6086	9.46851	9.72369	9.7144	9.6697	9.83297	9.83476	9.91265	9.70207	9.6266	9.66635
NM_001038995_at	5.10845	5.02662	5.23858	4.98903	5.30029	5.01001	5.06658	5.06028	5.02216	5.16308	4.93711	5.07362	5.30209	4.88169
NM_001038996_at	4.6999	4.64022	4.65785	5.22531	5.1269	4.52971	4.58548	4.69149	4.68866	4.5921	4.71454	4.73054	4.78873	4.66255
NM_001038997_at	6.54207	6.63949	6.68275	6.95914	6.33315	6.67774	6.86984	6.68909	6.57393	6.84964	6.50923	6.44102	6.72568	6.60056
NM_001038998_at	7.59103	7.61054	7.62149	7.8979	7.81515	7.58645	7.5007	7.38585	7.73298	7.672	7.71676	7.52806	7.56249	7.53271
NM_001038999_at	11.3407	11.3562	11.2432	11.094	11.2911	11.448	11.4439	11.3951	11.3395	11.4591	11.3206	11.4965	11.4446	11.4808
NM_001039000_at	12.5664	12.4372	12.6094	13.4788	13.4482	12.601	12.5729	12.4678	12.5407	12.5262	12.5342	12.508	12.5074	12.5674
NM_001039038_at	5.87459	6.02291	5.88782	5.40445	5.73356	5.87796	5.93391	5.93987	5.97073	5.89974	5.90126	5.95385	5.79613	5.92065
NM_001039039_at	7.71682	7.86888	8.33781	7.69558	7.81352	8.01518	7.93541	7.76654	8.20283	8.16143	8.11256	7.61773	7.64239	7.85623
NM_001039042_at	5.75693	5.74098	5.87832	5.90118	5.89219	5.82854	5.79615	5.86839	5.85859	5.81054	5.75523	5.83061	5.95219	5.88294
NM_001039045_at	6.34969	6.24851	6.37681	6.12879	6.10358	6.27689	6.21812	6.27721	6.30933	6.29968	6.39808	6.06942	6.00778	5.92094
NM_001039047_at	6.13083	6.11025	6.1328	6.07502	6.23659	6.28257	6.09348	6.34593	6.07138	6.16772	6.09926	6.05673	6.08859	6.10036
NM_001039048_at	6.43572	6.53773	6.45457	6.72938	6.78573	6.42289	6.51182	6.48692	6.46084	6.48085	6.48703	6.37285	6.60015	6.43212
NM_001039049_at	5.41301	5.42565	5.4758	5.61636	5.55691	5.44926	5.37498	5.67485	5.59899	5.50403	5.38062	5.46738	5.40573	5.47854
NM_001039050_at	6.43398	6.36291	6.45386	6.25268	6.15902	6.43727	6.30256	6.21133	6.45889	6.3599	6.48143	6.54417	6.32769	6.26135
NM_001039051_at	7.03535	7.02272	7.10634	6.92935	6.66607	7.18265	6.99308	6.89025	7.12741	7.12714	7.18552	7.24549	6.99434	6.91859
NM_001039052_at	6.96993	6.98254	7.1056	6.88133	6.69289	7.06135	6.89885	6.80435	7.0695	7.04084	7.09922	7.16972	6.90705	6.86698
NM_001039053_at	6.96993	6.98254	7.1056	6.88133	6.69289	7.06135	6.89885	6.80435	7.0695	7.04084	7.09922	7.16972	6.90705	6.86698
NM_001039055_at	7.10606	7.00315	7.21207	6.98253	7.56304	7.13797	7.04723	7.08197	7.10309	7.10845	7.16124	7.19445	7.10568	7.15511
NM_001039056_at	6.11014	6.28949	6.1924	5.9851	6.41165	6.16187	6.19985	6.29831	6.08654	6.22484	6.1444	6.0134	6.17397	6.11962
NM_001039057_at	6.05716	6.21321	6.11471	6.02829	6.28039	6.11034	6.14381	6.32105	6.06006	6.12683	6.17367	6.00914	6.15058	6.09441
NM_001039059_at	8.14383	8.29601	8.20922	7.96642	8.12227	8.33657	8.23668	8.20475	8.36894	8.27316	8.2743	8.16363	8.22624	8.1747
NM_001039060_at	7.32119	7.448	7.32755	7.0314	7.18985	7.33658	7.34242	7.3133	7.33042	7.31346	7.36168	7.31637	7.33116	7.29591
NM_001039061_at	8.52478	8.65477	8.54745	7.88642	8.11239	8.55522	8.52895	8.55704	8.70839	8.6532	8.62143	8.42918	8.46888	8.31851
NM_001039071_at	7.44186	7.43919	7.48163	6.92245	7.56747	7.23626	7.35423	7.43293	7.52712	7.59167	7.40594	7.35282	7.45841	7.25047
NM_001039072_at	7.42901	7.49878	7.41385	6.90503	7.48409	7.34797	7.33708	7.44698	7.50967	7.58546	7.36555	7.32588	7.4564	7.26476
NM_001039073_at	7.28328	7.32412	7.29584	6.74967	7.351	7.16436	7.21033	7.28143	7.36437	7.43901	7.20964	7.18798	7.33576	7.10625
NM_001039074_at	7.39122	7.45864	7.35397	6.82966	7.46917	7.27132	7.29903	7.37761	7.44874	7.49441	7.33258	7.2822	7.40246	7.22399
NM_001039075_at	6.84337	6.92115	6.92971	6.8427	6.97209	6.94054	6.84434	7.01672	6.95078	6.95869	6.81577	6.84315	6.95995	6.81052
NM_001039076_at	7.02666	7.1173	7.15775	7.02554	7.25728	7.08292	7.02744	7.21159	7.14359	7.13306	7.10743	7.0412	7.14255	6.97154
NM_001039077_at	9.79078	9.90942	9.84235	9.48765	9.28934	9.84549	9.82805	9.83655	9.79272	9.82907	9.67893	9.92436	9.93515	10.0358
NM_001039078_at	9.83339	9.99142	9.8528	9.50275	9.38148	9.87313	9.80023	9.9007	9.88718	9.85159	9.74033	9.98835	9.99965	10.0781
NM_001039079_at	10.8066	10.7858	10.9618	10.8747	10.8668	10.9225	10.9274	10.9078	10.8807	10.8387	10.9483	10.6928	10.8315	10.8036
NM_001039080_at	8.1824	8.04594	8.22924	8.65464	8.64739	8.13103	8.23499	8.17417	8.13027	8.1459	8.05566	7.94517	8.04333	8.08297
NM_001039081_at	7.40876	7.22211	7.19444	8.36439	8.12167	7.44691	7.49566	7.18837	6.95644	7.147	7.21819	7.09839	6.94076	6.86978
NM_001039084_at	8.66485	8.5497	8.57382	8.86679	8.47892	8.67326	8.53759	8.36815	8.32867	8.46205	8.49019	8.24161	8.01571	8.19972
NM_001039086_at	9.94774	10.0294	10.1088	10.1804	9.97903	10.1488	10.048	10.1889	10.138	10.0256	9.99021	10.2652	10.1983	10.1166
NM_001039087_at	10.0005	10.0226	10.1142	10.157	9.95531	10.1698	10.0806	10.1711	10.1024	10.0297	9.98679	10.2675	10.1836	10.1309
NM_001039088_at	8.38991	8.56085	8.34226	8.84928	8.70066	8.55688	8.48413	8.42431	8.3864	8.4499	8.4909	8.39007	8.32445	8.25922
NM_001039089_at	11.0528	11.0591	11.1067	11.1382	10.9031	11.1229	11.1405	11.0965	11.0249	11.1104	11.0407	10.9101	10.909	10.9517
NM_001039090_at	9.75079	9.89148	9.76798	10.6722	9.68862	10.2755	10.2617	10.2452	9.7276	9.95767	9.80276	9.94916	9.87711	9.98494
NM_001039092_at	11.0669	11.0612	11.0604	10.9054	10.814	11.1462	11.0879	11.0669	11.0726	11.0725	11.0976	11.0383	11.0472	11.0256
NM_001039093_at	11.3209	11.2703	11.2863	11.2782	11.2242	11.3734	11.3236	11.324	11.3003	11.2767	11.3157	11.2828	11.2766	11.2378
NM_001039094_at	11.9834	11.9412	11.9412	11.1953	11.3888	12.0638	11.939	11.8759	11.9533	11.9892	12.0249	12.0697	11.8545	11.9431
NM_001039095_at	5.07596	5.00785	5.1278	5.04929	5.18674	5.07817	5.03512	5.13582	5.14247	5.12649	5.13803	5.02614	5.26292	5.08496
NM_001039103_at	6.76936	6.84318	6.72849	6.74083	6.86145	6.71953	6.72531	6.89135	6.94654	6.75554	6.85008	6.83437	6.92302	6.75679
NM_001039104_at	4.92113	5.07854	5.0652	5.1813	5.30949	5.09036	5.12091	5.15842	5.15869	5.07172	5.10993	5.05595	5.20855	4.99305
NM_001039105_at	5.08891	5.10543	5.00678	4.84738	4.59709	5.2333	5.11172	5.24343	5.2358	5.22405	5.18897	5.06896	4.99906	4.90095
NM_001039106_at	10.6536	10.6116	10.6991	10.9294	10.8663	10.6495	10.6581	10.6531	10.5227	10.6061	10.6581	10.7177	10.6507	10.7013
NM_001039114_at	5.34018	5.2902	5.3687	5.33553	5.24738	5.21939	5.22887	5.27255	5.38708	5.21081	5.39435	5.33279	5.56309	5.23679
NM_001039115_at	7.19697	7.1272	7.04862	6.76454	6.5632	6.86662	7.03303	6.94262	7.11214	7.0942	7.18056	6.47378	6.80492	6.60582
NM_001039116_at	4.62374	4.74869	4.7546	4.74578	4.74902	4.74863	4.78722	4.88486	4.91074	4.85953	4.77218	4.82993	4.94072	4.92939
NM_001039119_at	4.73684	4.93445	4.81609	4.94029	4.80426	4.72243	4.59375	4.83712	4.80424	4.80561	4.90779	4.77927	4.89031	4.66572
NM_001039120_at	4.92011	4.86297	5.05524	4.94651	5.50975	5.0256	4.95608	5.03206	5.02986	4.91053	4.98286	5.01597	4.9731	5.16729
NM_001039121_at	6.0958	6.04583	6.07148	6.10101	6.26438	5.97928	6.01233	6.07089	6.14238	6.00253	6.09883	6.02494	6.17552	6.06904
NM_001039122_at	5.84826	5.86865	5.91923	6.05356	6.34768	5.91107	5.86916	6.04325	5.91274	5.88495	5.79899	5.78611	5.89859	5.76454
NM_001039123_at	4.6301	4.58766	4.69854	4.77753	4.68871	4.68398	4.75755	4.6607	4.81386	4.60016	4.75911	4.60606	4.85981	4.70498
NM_001039124_at	7.20969	7.19811	7.23886	7.03715	7.19433	7.29343	7.04196	7.47167	7.18395	7.3317	7.24414	7.1527	7.23479	7.17946
NM_001039125_at	5.36044	5.5067	5.45998	5.55961	5.615	5.56025	5.43567	5.45631	5.47616	5.40223	5.54972	5.41968	5.568	5.51038
NM_001039126_at	9.31172	9.2444	9.25729	8.27839	8.74653	9.20356	9.12001	9.1487	9.3488	9.33324	9.39078	9.14531	9.1613	9.16138
NM_001039128_at	4.37104	4.41946	4.51111	4.58672	4.51854	4.4544	4.51227	4.45694	4.45007	4.46669	4.39621	4.52337	4.4587	4.35284
NM_001039129_at	10.8455	10.8671	10.6333	12.0572	12.9076	10.7376	10.6541	10.7719	10.7391	10.6877	10.9036	10.8778	10.822	10.7291
NM_001039137_at	10.1707	10.0874	10.1616	9.96693	10.1141	10.2552	10.3013	10.1854	10.1039	10.1601	10.2069	9.99871	10.146	10.1225
NM_001039138_at	11.5389	11.5206	11.6306	10.643	10.8486	11.3381	11.3937	11.35	11.5044	11.5097	11.4084	11.5321	11.3993	11.5102
NM_001039139_at	11.5644	11.5394	11.6521	10.66	10.812	11.3576	11.4197	11.396	11.5281	11.5313	11.4346	11.5446	11.4218	11.5335
NM_001039143_at	5.17338	5.2293	5.38743	5.18718	5.1022	5.19168	5.05062	5.31915	5.21501	5.39266	5.37319	5.18191	5.12966	5.26684
NM_001039146_at	8.75245	8.45336	8.87611	8.53512	8.17102	8.66176	8.43431	8.37564	8.2968	9.04016	9.15289	8.2461	8.64878	8.39618
NM_001039147_at	11.0022	11.1639	10.9344	10.642	11.0004	11.0016	10.9976	11.113	11.3072	11.102	11.1923	11.1536	11.1475	11.1678
NM_001039149_at	4.92459	5.01618	4.87013	5.06817	5.09384	4.83832	4.92533	4.8347	4.8292	4.96678	5.06223	4.84066	5.01262	4.81088
NM_001039150_at	8.02196	7.52172	8.12039	9.38671	8.25882	8.06474	8.03619	8.02466	8.09935	7.95472	7.85486	8.20427	7.87026	8.12504
NM_001039151_at	8.28656	7.49883	8.33077	9.72769	8.27476	8.34995	8.25757	8.27711	8.30387	8.16971	7.96924	8.4965	7.96534	8.40277
NM_001039153_at	7.82448	8.01153	7.82078	7.4232	7.62466	7.71221	7.79764	7.6835	7.74204	7.89331	7.83177	8.01883	7.88167	7.92412
NM_001039154_at	11.29	11.4179	11.265	10.6575	10.7271	11.2221	11.2292	11.2091	11.2942	11.427	11.4401	11.3055	11.4329	11.3415
NM_001039155_at	7.18106	7.25298	7.28337	7.06726	7.4153	7.20444	7.1478	7.37545	7.33781	7.16511	7.32449	7.18005	7.21141	7.18639
NM_001039156_at	7.5381	7.52124	7.58083	8.24195	7.8615	7.49608	7.50678	7.61213	7.60046	7.4615	7.55807	7.5569	7.53373	7.53472
NM_001039157_at	6.8899	6.75329	6.88364	6.82984	6.73515	6.64196	6.59691	6.90661	6.49438	6.86099	6.73245	6.70393	6.67964	6.89589
NM_001039158_at	8.44338	8.50514	8.4749	8.26698	8.11719	8.27659	8.34342	8.55837	8.2246	8.59222	8.36218	8.2971	8.35376	8.42208
NM_001039159_at	6.21976	6.34261	6.05981	6.076	5.53842	5.84485	5.91165	6.22796	5.83423	6.26145	5.99559	6.02444	5.99887	6.38756
NM_001039162_at	9.43953	9.49481	9.49556	9.47505	9.61459	9.55747	9.53307	9.45382	9.47706	9.4739	9.4551	9.57223	9.5861	9.61708
NM_001039167_at	11.647	11.6392	11.6337	11.5449	11.4651	11.6098	11.6029	11.5601	11.6225	11.6864	11.6601	11.5987	11.587	11.6299
NM_001039168_at	11.7904	11.7773	11.7659	11.6865	11.6434	11.7484	11.7306	11.6959	11.7663	11.8263	11.7993	11.7356	11.7268	11.7698
NM_001039169_at	9.55179	9.53452	9.7048	9.3532	9.18584	9.54072	9.54237	9.55615	9.55494	9.5237	9.53823	9.67302	9.73765	9.71498
NM_001039170_at	9.33813	9.28867	9.47918	9.13576	9.00673	9.29995	9.29683	9.25748	9.28548	9.26789	9.26404	9.44678	9.52093	9.50785
NM_001039173_at	10.4823	10.4874	10.1866	11.6792	11.3296	10.7198	10.7233	10.6057	10.4271	10.5785	10.4755	10.6748	10.6805	10.6269
NM_001039175_at	9.5575	9.80504	9.6419	9.62433	9.31427	9.28268	9.52929	9.55192	9.88255	9.55435	9.57732	9.67474	9.64123	9.58793
NM_001039176_at	9.58862	9.79742	9.65994	9.6314	9.53897	9.26484	9.52778	9.56225	9.87252	9.53546	9.58734	9.6631	9.62419	9.59341
NM_001039179_at	9.01482	9.11478	9.12218	8.58996	8.87962	9.12603	9.13884	9.22028	9.07872	9.03814	9.05033	9.20092	9.26858	9.3315
NM_001039180_at	8.85367	8.9259	8.91719	8.41795	8.63194	8.91606	8.96156	9.01554	8.91907	8.84474	8.82211	9.00222	9.0603	9.13278
NM_001039181_at	9.24836	8.91695	8.91313	7.9174	8.47865	9.11753	9.25027	8.8936	8.98539	9.22747	9.17551	8.88542	8.83759	8.84283
NM_001039184_at	9.02614	8.90183	8.98415	9.17941	9.08974	8.95531	8.95396	8.93871	8.77642	8.90266	8.80819	9.00474	8.97073	8.89368
NM_001039185_at	7.18123	7.05817	7.49851	8.16356	8.12628	7.00535	7.15871	7.04292	7.21195	7.16749	7.12677	6.9489	6.71068	6.74201
NM_001039186_at	7.18123	7.05817	7.49851	8.16356	8.12628	7.00535	7.15871	7.04292	7.21195	7.16749	7.12677	6.9489	6.71068	6.74201
NM_001039187_at	7.18123	7.05817	7.49851	8.16356	8.12628	7.00535	7.15871	7.04292	7.21195	7.16749	7.12677	6.9489	6.71068	6.74201
NM_001039188_at	8.02391	8.22868	7.90564	8.51679	8.10388	7.71365	7.82841	7.90246	7.98969	8.079	7.83361	8.33186	8.1897	8.23917
NM_001039189_at	8.06969	8.08131	8.00252	8.46521	8.31758	8.16076	7.99943	8.19439	8.13363	8.19828	8.12912	8.12185	8.21401	8.04631
NM_001039192_at	6.0521	6.19102	6.28587	6.15366	6.08127	6.3029	6.10333	6.24753	6.53775	6.17872	5.86422	6.12171	6.09671	6.18747
NM_001039194_at	6.61141	6.51762	6.60348	7.14237	7.04295	6.37775	6.43829	6.6343	6.53186	6.55225	6.51058	6.52219	6.50778	6.50839
NM_001039195_at	12.4717	12.3509	12.2949	12.5696	12.4697	12.4044	12.4304	12.2848	12.1717	12.3747	12.2595	12.2418	12.302	12.3255
NM_001039198_at	10.221	10.3462	10.3032	9.59525	9.86339	10.3347	10.2796	10.4564	10.2467	10.2671	10.2321	10.4276	10.3858	10.3844
NM_001039200_at	10.8335	10.7764	10.6972	10.6725	10.4811	10.7808	10.7788	10.7822	10.6341	10.6909	10.6627	10.779	10.7537	10.6966
NM_001039201_at	10.6187	10.5649	10.6262	10.5566	10.4156	10.6059	10.5726	10.5707	10.5738	10.6044	10.5858	10.4418	10.3863	10.4362
NM_001039202_at	9.50721	9.48419	9.4686	9.52563	9.47778	9.51633	9.40151	9.49743	9.44552	9.53243	9.51053	9.34056	9.32777	9.24088
NM_001039209_at	4.5022	4.43861	4.50906	5.22654	5.0433	4.58784	4.4572	4.37292	4.44514	4.47839	4.47833	4.41457	4.46995	4.56717
NM_001039214_at	10.5238	10.5834	10.7478	9.85667	9.82695	10.7305	10.6332	10.6864	10.7197	10.6429	10.722	10.107	9.91214	10.0744
NM_001039218_at	4.54672	4.40834	4.68309	4.72143	4.48687	4.51227	4.44158	4.43321	4.40546	4.48858	4.54289	4.53763	4.54385	4.56667
NM_001039219_at	6.21953	6.4533	6.3927	6.2244	6.52977	6.56478	6.4729	6.35565	6.48951	6.48738	6.48544	6.27568	6.41587	6.29263
NM_001039220_at	6.35479	6.40188	6.29935	5.68257	5.77591	6.22581	6.25924	6.31917	6.55091	6.35235	6.41867	5.79424	5.74763	5.77966
NM_001039222_at	6.51286	6.27233	6.46665	6.41874	6.35214	6.40177	6.71171	6.60069	6.66283	6.8921	6.34813	6.77828	6.66821	6.69814
NM_001039223_at	5.90641	6.01933	6.1344	6.31132	6.19111	6.2902	6.03601	6.16528	6.11503	6.12668	5.97005	6.04268	6.1183	6.04024
NM_001039228_at	5.69945	5.99323	6.02947	6.44827	6.25016	6.00762	5.95652	6.18424	5.79824	5.90545	6.09362	5.85159	5.8465	5.93491
NM_001039231_at	5.03517	5.14103	5.16349	5.34633	5.20809	5.2211	5.22287	5.12801	5.23013	5.41785	5.15214	5.11979	5.04542	5.20397
NM_001039238_at	4.41819	4.40398	4.40417	4.19717	4.527	4.29855	4.30626	4.23718	4.16567	4.23296	4.34841	4.16511	4.38556	4.27316
NM_001039239_at	9.34193	9.53791	9.49109	8.85039	9.0553	9.00154	9.40422	9.22446	9.69879	9.62952	9.73903	8.92333	9.38285	9.2624
NM_001039240_at	4.64273	4.5946	4.63807	4.86272	4.76447	4.64986	4.61318	4.58716	4.61078	4.57872	4.63369	4.66185	4.74081	4.64363
NM_001039241_at	4.94491	4.9885	5.20285	5.02638	5.19854	5.28209	4.9962	5.26962	5.01148	5.20909	5.13122	5.07804	5.04372	4.91858
NM_001039242_at	6.41389	6.43208	6.53352	6.23229	6.51764	6.48581	6.40886	6.33828	6.50862	6.43019	6.48674	6.43865	6.58445	6.39585
NM_001039243_at	6.06473	6.17794	6.05824	6.29721	6.43558	6.0061	5.95701	6.21482	6.0898	6.10075	6.15911	6.00638	6.19045	6.0541
NM_001039244_at	9.5497	8.26527	9.19833	8.06236	8.51303	9.7133	9.87478	7.80571	9.78464	9.72895	9.43795	9.60261	9.10474	9.13223
NM_001039347_at	10.3597	10.3244	10.3706	9.87069	10.0726	10.4213	10.3723	10.3217	10.2321	10.3537	10.2853	10.3387	10.2914	10.3157
NM_001039351_at	9.35967	9.18387	9.41113	9.52469	9.55008	9.4256	9.41515	9.38151	9.32655	9.40189	9.36683	9.60188	9.86822	9.74017
NM_001039352_at	9.35967	9.18387	9.41113	9.52469	9.55008	9.4256	9.41515	9.38151	9.32655	9.40189	9.36683	9.60188	9.86822	9.74017
NM_001039353_at	9.35967	9.18387	9.41113	9.52469	9.55008	9.4256	9.41515	9.38151	9.32655	9.40189	9.36683	9.60188	9.86822	9.74017
NM_001039354_at	10.5071	10.5193	10.5603	10.5612	10.2689	10.5659	10.4399	10.41	10.5975	10.5059	10.681	10.6546	10.5023	10.5571
NM_001039356_at	12.2801	12.5349	12.4611	11.6835	12.1557	12.4176	12.328	12.5398	12.545	12.2699	12.5144	12.3201	12.5574	12.4299
NM_001039363_at	11.3583	11.4463	11.1945	10.9793	10.9897	11.2947	11.3242	11.3786	11.2371	11.3256	11.2725	11.4351	11.4768	11.3779
NM_001039364_at	11.1928	11.0649	10.9475	12.3294	12.1191	10.4213	10.899	10.9311	11.0276	10.9218	10.6954	10.9061	10.7297	10.8024
NM_001039365_at	10.5703	10.5594	10.4418	11.5774	11.5197	9.92748	10.3422	10.4157	10.5359	10.3643	10.2843	10.3747	10.2718	10.2462
NM_001039368_at	7.05753	7.03963	7.30774	7.10705	7.63391	7.04828	7.16847	7.13487	7.58634	7.02418	7.16176	7.13191	7.2899	7.23089
NM_001039371_at	7.16752	7.25714	7.12534	6.88434	6.99411	7.11047	7.19053	7.25734	7.33547	7.20816	7.3147	7.31944	7.42132	7.25045
NM_001039373_at	6.42848	6.37439	6.26524	5.73746	6.14964	6.15824	6.32769	6.25679	6.29088	6.28542	6.25628	6.17859	6.18997	6.14705
NM_001039376_at	10.4405	10.5706	10.5533	9.92184	9.89585	10.5496	10.4993	10.5075	10.3954	10.4854	10.4682	10.5043	10.5437	10.5189
NM_001039385_at	10.614	10.6487	10.5586	11.2248	10.6978	10.947	10.95	10.9206	10.014	9.95278	10.1351	10.8776	10.8037	10.8117
NM_001039386_at	12.5214	12.6302	12.5393	12.8151	12.5623	12.6753	12.637	12.6273	12.6334	12.6958	12.6872	12.6359	12.7219	12.6919
NM_001039387_at	12.5214	12.6302	12.5393	12.8151	12.5623	12.6753	12.637	12.6273	12.6334	12.6958	12.6872	12.6359	12.7219	12.6919
NM_001039388_at	10.2971	10.4248	10.2893	9.9761	9.88383	10.3674	10.379	10.231	10.3205	10.3805	10.4327	10.2704	10.0959	10.136
NM_001039389_at	9.89179	10.0396	9.87952	9.51494	9.23656	9.96948	9.98564	9.89137	9.99622	10.0035	10.0148	9.90103	9.7781	9.82274
NM_001039390_at	8.20783	8.18279	8.55357	8.37638	8.35021	7.9863	8.14053	8.05132	8.48185	8.26593	8.24166	8.51095	8.27794	8.15436
NM_001039391_at	9.02918	9.01026	9.27093	9.15234	9.15548	8.83612	8.96506	8.88758	9.26522	9.09173	9.07971	9.2358	9.10374	8.92042
NM_001039394_at	8.07032	8.2488	8.07447	7.51619	7.60067	8.2764	8.25262	8.28347	8.27634	8.1174	8.23005	8.41724	8.43923	8.25317
NM_001039466_at	10.2523	10.3951	10.2668	9.38338	9.41263	10.3733	10.287	10.2397	10.3182	10.2863	10.2744	10.2923	10.3533	10.2861
NM_001039472_at	8.92187	8.93005	8.96114	8.95039	9.05141	9.04572	8.87158	8.98673	8.9151	8.76248	8.78116	9.04247	8.87453	8.91062
NM_001039474_at	9.09671	8.9636	8.66651	9.4825	9.57774	8.89916	8.9865	8.84032	8.79007	8.85287	8.8271	8.90143	8.83662	8.75069
NM_001039475_at	4.28775	4.28789	4.35072	4.51272	4.57644	4.38544	4.31656	4.339	4.33773	4.34871	4.32802	4.29938	4.31444	4.43395
NM_001039478_at	6.36531	6.34659	6.5003	6.18641	5.95117	6.36417	6.45261	6.32083	6.51843	6.50751	6.68621	6.07	5.76397	5.92137
NM_001039482_at	9.21567	9.25647	9.25993	9.07927	9.19209	9.05765	9.13168	9.12722	9.15695	9.23325	9.15413	8.93574	8.8466	8.80719
NM_001039483_at	9.15467	9.10968	9.32601	9.08932	8.89922	9.16326	9.34329	9.11792	9.23666	9.21112	9.22862	8.88225	8.93466	9.0252
NM_001039484_at	10.9818	10.9795	11.0221	11.0198	11.0777	10.8105	10.8619	10.9524	10.99	10.9491	10.9866	10.8773	10.6368	10.9221
NM_001039485_at	5.44395	5.42839	5.3885	5.45071	5.50461	5.4778	5.39335	5.399	5.4405	5.44993	5.50228	5.516	5.44055	5.316
NM_001039488_at	6.89904	6.88654	7.00741	6.83378	6.67549	6.90965	6.98964	6.87791	6.93246	6.9533	7.05666	6.61502	6.7127	6.59356
NM_001039493_at	8.74742	8.72314	8.73347	8.27316	8.45613	8.65907	8.72952	8.7317	8.71905	8.77114	8.81385	8.7192	8.75163	8.72022
NM_001039494_at	6.50738	6.50581	6.57078	6.20306	6.53989	6.5731	6.65704	6.54313	6.53232	6.29129	6.53026	6.59827	6.47588	6.62787
NM_001039495_at	6.81394	6.9	6.66308	7.42817	7.25872	6.79507	6.8626	6.81938	7.05514	6.87395	7.01904	6.78499	6.83736	6.58244
NM_001039501_at	6.03772	6.22498	6.23592	6.37507	6.14309	6.11951	6.06703	6.18917	6.24117	6.11979	5.97849	6.15205	6.41605	6.0942
NM_001039502_at	5.52155	5.65985	5.5803	5.71666	5.67436	5.54297	5.61291	5.50643	5.6017	5.56895	5.63702	5.56139	5.61132	5.59856
NM_001039507_at	8.41976	8.45765	8.31226	7.96012	8.06966	8.25143	8.29831	8.36993	8.3796	8.30145	8.25058	8.0951	8.06131	7.984
NM_001039509_at	10.9544	10.9747	10.9874	11.1061	11.2018	10.9138	10.8928	10.9494	10.9786	10.9293	11.0111	10.7147	10.8451	10.8196
NM_001039510_at	11.5385	11.5743	11.573	11.2855	11.1228	11.6599	11.6756	11.6829	11.5772	11.5548	11.5663	11.545	11.6628	11.6174
NM_001039511_at	9.22767	9.18886	9.22936	10.2153	9.75474	9.4905	9.45126	9.36448	8.9965	9.07526	9.03047	9.49223	9.25952	9.40467
NM_001039512_at	10.2262	10.0404	10.2699	11.0732	10.2631	10.5184	10.4887	10.3655	10.0647	10.0637	10.0505	10.3531	10.1977	10.2732
NM_001039514_at	9.33984	9.39156	9.35128	8.55606	8.1973	9.17329	9.19164	9.20632	9.27431	9.27682	9.36519	9.2029	9.22909	9.1173
NM_001039515_at	8.8195	8.78608	8.79011	8.92302	9.28737	8.93487	8.83654	8.59894	8.98726	9.00444	8.77473	9.00625	8.80316	8.94474
NM_001039518_at	4.11629	4.01756	4.15165	4.06615	4.0843	4.1854	4.07833	4.09386	4.11382	4.11572	4.06607	4.08953	3.97026	4.08339
NM_001039519_at	8.51624	8.63121	8.60527	8.26808	8.28072	8.52172	8.39411	8.42296	8.51551	8.60829	8.57633	8.60912	8.34676	8.68065
NM_001039520_at	9.74485	9.70836	9.70604	10.1368	10.0112	9.53669	9.69057	9.68056	9.68525	9.67919	9.56721	9.6869	9.58203	9.63966
NM_001039521_at	10.4586	10.4785	10.6538	10.4069	10.3686	10.5516	10.4768	10.5483	10.5219	10.6281	10.4995	10.5068	10.5193	10.5101
NM_001039522_at	7.58748	7.59452	7.75696	8.43332	8.86095	7.59813	7.57142	7.52157	7.65732	7.68885	7.7899	7.55775	7.58134	7.45841
NM_001039530_at	5.56741	5.55325	5.61312	5.85392	5.70711	5.57649	5.51962	5.4845	5.48608	5.49835	5.62173	5.43932	5.51208	5.49407
NM_001039532_at	7.25379	7.2077	7.1913	6.71702	6.9192	7.21178	7.16874	7.41326	7.23539	7.06321	7.35039	7.05142	7.13337	6.95647
NM_001039533_at	10.4024	10.2773	10.382	10.3944	10.3635	10.4156	10.4233	10.3578	10.2097	10.3144	10.2518	10.3104	10.2257	10.3101
NM_001039534_at	7.6426	7.50152	7.67087	8.06248	7.90212	7.54827	7.54416	7.39063	7.476	7.47412	7.48392	7.48729	7.21368	7.3668
NM_001039536_at	7.42543	7.67848	7.54515	7.75562	7.6023	7.55277	7.56599	7.70812	7.54775	7.6471	7.58359	7.62784	7.7466	7.60095
NM_001039537_at	6.06036	5.82492	6.0262	7.47297	6.79063	6.25571	6.44582	6.39078	6.02459	6.03018	6.26149	6.90524	6.65089	6.98017
NM_001039543_at	5.27273	5.32861	5.29112	5.53482	5.48218	5.29009	5.24312	5.14252	5.23866	5.31747	5.35662	5.31274	5.3708	5.20143
NM_001039544_at	4.52787	4.60887	4.58635	4.93635	4.77606	4.57644	4.54553	4.62946	4.75584	4.47891	4.64563	4.44682	4.55905	4.55854
NM_001039545_at	5.9088	5.79737	6.0067	5.67349	6.10118	5.93489	5.92164	5.97842	6.00314	5.95812	5.97604	5.83457	5.99495	5.89334
NM_001039546_at	9.90886	9.85005	9.70009	11.222	11.1976	9.85681	9.84141	9.9964	9.89162	9.87122	9.84194	10.0706	9.93726	10.019
NM_001039551_at	8.60095	8.6198	8.60666	7.67109	7.93437	8.58832	8.53583	8.58525	8.61212	8.58747	8.53664	8.49357	8.55628	8.48204
NM_001039552_at	7.95089	7.98519	7.79553	8.36154	8.47584	7.80587	7.76348	8.04398	7.97107	7.78593	7.85128	7.94608	7.90172	7.91759
NM_001039554_at	5.40744	5.23528	5.33187	5.67901	5.86266	5.56039	5.43999	5.50437	5.38103	5.50494	5.40322	5.50136	5.54914	5.33168
NM_001039555_at	4.50422	4.41029	4.51194	4.39014	4.53214	4.49379	4.38673	4.45539	4.49026	4.40586	4.25286	4.4623	4.66753	4.60613
NM_001039556_at	4.97569	5.10371	5.10959	5.33495	5.04362	5.04358	5.12266	5.13482	5.15935	5.0925	5.18213	5.01084	5.12542	5.11214
NM_001039557_at	5.56569	5.50149	5.62204	5.78195	5.72976	5.58455	5.63178	5.69342	5.60117	5.84267	5.62263	5.63121	5.54669	5.85064
NM_001039558_at	7.4058	7.73018	7.41806	7.53175	7.85618	7.2144	7.51623	7.46749	7.70085	7.67084	7.47001	7.5255	7.37033	7.38963
NM_001039560_at	5.44392	5.66983	5.76851	6.2542	6.00811	5.6008	5.40397	5.84141	5.57094	5.6585	5.8106	5.63087	5.64702	5.63302
NM_001039562_at	6.55152	6.82676	6.68244	6.72422	6.95243	6.62618	6.50707	6.78164	6.76099	6.75329	6.82879	6.58819	6.7741	6.37706
NM_001039563_at	4.87607	4.76177	4.6973	4.76044	4.9441	4.79493	4.69917	4.72325	4.68517	4.7318	4.73753	4.73175	4.75574	4.74458
NM_001039566_at	5.39214	5.42704	5.37933	5.60036	5.7158	5.3334	5.29632	5.72243	5.65312	5.33689	5.65747	5.42259	5.64211	5.51012
NM_001039578_at	10.2015	10.3171	10.3581	9.7926	10.021	10.3579	10.2917	10.2312	10.3099	10.2911	10.2694	10.2511	10.3147	10.2074
NM_001039581_at	10.0354	9.99407	9.82886	8.95468	9.01315	9.91935	9.911	9.9557	9.83208	9.8407	9.84437	10.071	9.96005	9.95733
NM_001039586_at	6.70871	6.84941	6.78669	6.6018	6.98066	6.72426	6.69035	6.79149	6.7341	6.68961	6.79076	6.74237	6.84038	6.80048
NM_001039593_at	5.18016	5.14911	5.26207	5.03178	5.32157	5.16456	5.22833	5.31423	5.10929	5.18241	5.40426	5.05363	5.19581	5.03967
NM_001039594_at	4.66919	4.72623	4.83716	4.80342	5.23546	4.74057	4.89163	4.74581	4.79717	4.86517	4.85562	4.94741	4.84053	4.65774
NM_001039644_at	9.42299	9.44057	9.4724	9.69108	9.83411	9.53076	9.586	9.46632	9.37366	9.46674	9.47181	9.35632	9.41398	9.44527
NM_001039645_at	8.77501	8.7437	8.78933	7.58796	7.8473	8.67746	8.71749	8.7633	8.57301	8.59042	8.74903	8.86902	8.7513	8.74716
NM_001039646_at	5.75311	5.74766	5.67857	6.09472	6.88994	5.62854	5.58101	5.43473	5.46959	5.4621	5.77378	5.64537	5.61244	5.50941
NM_001039647_at	4.59894	4.57578	4.57494	4.48826	4.99619	4.20289	4.56432	4.61024	4.66382	4.75246	4.60271	4.65654	4.52444	4.60143
NM_001039648_at	5.23439	5.14344	5.27338	5.40365	5.39586	5.22126	5.07364	5.27396	5.24896	5.25593	5.15915	5.22358	5.28924	5.21638
NM_001039652_at	7.18376	7.11557	7.44124	7.12368	7.25471	7.50148	7.41572	7.38016	7.3991	7.41657	7.29008	7.12536	7.05444	6.93577
NM_001039653_at	6.1265	6.18101	6.42548	6.15341	6.33562	6.29518	6.24731	6.38934	6.17882	6.37549	6.30262	6.10028	6.26242	6.19872
NM_001039655_at	8.66983	8.98614	8.84217	8.34592	8.18176	8.90778	8.96535	8.9234	8.82022	8.96664	8.8335	9.9503	10.0886	10.2168
NM_001039657_at	6.0404	6.17036	6.18379	6.15304	6.15247	6.21111	6.06481	6.24441	6.16882	6.0966	6.18188	6.04768	6.11449	6.19255
NM_001039658_at	6.01936	6.17964	6.16574	6.17345	6.01598	6.1122	6.01568	6.29172	6.04404	6.01844	6.11429	6.02312	6.12676	6.09296
NM_001039663_at	4.59798	4.63578	4.62149	4.77066	4.84039	4.65247	4.62746	4.6639	4.67318	4.64305	4.60842	4.65873	4.70026	4.63995
NM_001039666_at	6.17553	6.38629	6.33498	6.29334	6.09812	6.34666	6.2141	6.3957	6.4641	6.38899	6.35611	6.26883	6.39669	6.24686
NM_001039669_at	8.92666	9.079	8.88358	8.54738	8.80682	8.76561	8.6837	8.80914	8.85713	8.95066	8.91366	8.9678	8.8715	8.82555
NM_001039676_at	5.9602	6.10472	5.88866	5.78355	5.56493	5.88534	5.88086	6.0872	5.88057	6.18605	5.89892	5.74179	5.64456	5.88562
NM_001039677_at	6.04074	6.06581	5.99581	6.24758	6.42799	6.02574	6.00306	6.12798	6.04329	6.10873	6.07833	5.97283	6.11062	6.02212
NM_001039678_at	6.38498	6.48645	6.47277	6.55164	6.3516	6.48289	6.48425	6.63308	6.64505	6.41895	6.55264	6.36398	6.59397	6.47915
NM_001039683_at	6.74064	6.92175	6.77664	6.62899	6.56694	6.63504	6.70783	6.89115	6.70933	7.1243	6.63956	6.82648	6.79581	6.70034
NM_001039684_at	6.89027	6.95363	6.75119	6.70761	6.83362	6.81449	6.78636	6.89821	6.83384	6.82924	6.91818	6.81042	6.82403	6.86271
NM_001039692_at	8.33198	8.42405	8.19286	9.38909	9.46301	8.2952	8.29968	8.22423	8.30469	8.37362	8.3768	8.12868	8.44575	8.32023
NM_001039696_at	5.64784	5.59046	6.23593	5.43136	5.12403	5.92975	5.64882	6.12378	5.86411	5.97331	6.19188	5.73046	6.20293	5.74027
NM_001039698_at	5.82319	6.2175	6.67335	6.72614	6.40814	6.18824	6.58276	7.18388	6.93675	5.83432	6.53997	7.10545	6.66102	6.17657
NM_001039700_at	6.36278	6.24862	6.18676	6.27832	6.27809	6.45079	6.19381	6.32253	6.22464	6.40781	6.35782	6.40922	6.43115	6.33738
NM_001039701_at	5.52675	5.55712	5.63841	5.56482	5.63317	5.55665	5.42946	5.56612	5.4953	5.5939	5.68557	5.57674	5.53244	5.40333
NM_001039710_at	8.49448	8.34117	8.6244	9.92183	9.9961	8.86934	8.91889	8.96532	8.50775	8.44998	8.52453	10.0813	9.98322	10.0976
NM_001039720_at	4.96324	5.00246	5.18483	5.02729	5.0125	4.98344	4.99884	5.02362	5.10565	5.10905	4.9694	5.0414	5.05231	5.06137
NM_001039723_at	8.54427	8.67873	8.55205	7.95004	8.20206	8.57882	8.53379	8.62148	8.62232	8.68088	8.64484	8.61401	8.78963	8.71684
NM_001039824_at	11.4539	11.3585	11.5818	10.5067	10.5948	11.4041	11.3091	11.3487	11.4157	11.5147	11.499	11.3343	11.3599	11.3451
NM_001039878_at	11.6469	11.7064	11.5765	11.0189	10.9913	11.6028	11.5798	11.5458	11.6232	11.6442	11.6482	11.604	11.647	11.5824
NM_001039934_at	12.7356	12.5924	12.5799	13.5087	13.2137	12.7668	12.7721	12.6456	12.4252	12.5991	12.5225	12.6058	12.5515	12.6381
NM_001039939_at	8.91363	8.7904	8.97197	8.42328	8.46736	8.8267	8.80801	8.8329	8.76689	8.81159	8.85147	8.87702	8.67574	8.60946
NM_001039941_at	5.78872	5.82382	5.85378	5.75419	5.72896	5.70309	5.80377	5.7961	5.90394	5.79082	5.87379	5.8305	5.8439	5.82829
NM_001039942_at	4.5914	4.50472	4.57921	4.55152	4.89485	4.42908	4.68762	4.65901	4.61128	4.58859	4.59409	4.49957	4.60069	4.64104
NM_001039943_at	5.63296	5.65882	5.70626	5.60316	5.46962	5.65645	5.65438	5.64109	5.6229	5.65057	5.70685	5.67639	5.70545	5.70018
NM_001039944_at	4.69882	4.63112	4.71595	4.74878	5.09409	4.62006	4.75797	4.62034	4.72415	4.66025	4.69412	4.6582	4.72281	4.7393
NM_001039951_at	7.5364	7.7448	7.66242	7.21193	7.40216	7.74251	7.47003	7.65138	7.73271	7.62149	7.59362	7.43015	7.52037	7.35433
NM_001039959_at	7.69996	7.70622	7.65772	7.71606	7.89101	7.71632	7.93523	7.73044	7.7226	7.84629	7.66354	7.70718	7.68986	7.76032
NM_001039965_at	8.30645	8.51297	8.40835	8.97923	9.04929	8.51993	8.42691	8.41303	8.3522	8.33224	8.4163	8.95394	8.61767	8.68272
NM_001039967_at	8.22738	8.32113	8.19709	8.79154	8.85424	8.34223	8.26841	8.17695	8.18423	8.16763	8.18533	8.89637	8.56059	8.56233
NM_001040026_at	7.48869	7.33652	7.31207	7.31044	7.38993	7.35271	7.19483	7.25125	7.22092	7.32209	7.49999	7.30382	7.08541	7.12517
NM_001040027_at	4.1434	4.176	4.218	4.5462	4.37637	4.18045	4.16664	4.20153	4.27815	4.22306	4.20549	4.23964	4.228	4.19612
NM_001040055_at	5.78393	5.78995	5.69391	5.71846	6.01086	5.77105	5.78965	5.8208	5.75468	5.64088	5.8006	5.721	5.84375	5.66335
NM_001040072_at	7.64491	7.45511	7.5892	7.22362	7.03557	7.4267	7.43376	7.48192	7.57581	7.66607	7.52602	7.35451	7.24839	7.21125
NM_001040085_at	8.35668	8.40822	8.44169	8.03845	8.66111	7.74044	7.77267	8.05224	8.55351	8.29495	8.27257	8.54641	8.17421	8.26227
NM_001040086_at	8.3683	8.39813	8.44916	7.9719	8.28885	7.76129	7.68545	7.96861	8.52931	8.30875	8.25113	8.53828	8.10214	8.29169
NM_001040087_at	8.51855	8.59529	8.64952	7.90189	8.66239	7.84641	7.84103	8.07947	8.72754	8.46762	8.41555	8.73691	8.27627	8.39619
NM_001040088_at	8.55117	8.55719	8.66504	8.01379	8.69358	7.87603	7.88144	8.03754	8.72925	8.42007	8.41181	8.73494	8.26255	8.49326
NM_001040106_at	11.7221	11.736	11.6485	11.7188	11.6694	11.6841	11.7255	11.7051	11.6334	11.732	11.6816	11.7305	11.6884	11.7256
NM_001040111_at	7.58954	7.63222	7.58619	7.87407	7.76544	7.54242	7.49856	7.60716	7.63958	7.71518	7.52987	7.60023	7.6198	7.56199
NM_001040112_at	7.56448	7.61951	7.57716	7.87407	7.73633	7.5334	7.53238	7.59892	7.57184	7.69169	7.53685	7.59967	7.56933	7.54803
NM_001040130_at	9.80771	9.78234	10.0215	9.41725	9.57928	9.66932	9.61571	9.6691	10.0667	9.8889	9.87254	9.79742	9.76174	9.72947
NM_001040131_at	12.174	12.0594	12.1942	12.7099	12.523	12.2062	12.1785	12.1357	12.1223	12.2143	12.0957	12.0995	12.0562	12.1857
NM_001040136_at	5.26644	5.3812	5.42514	5.20335	5.55113	5.48924	5.40225	5.42102	5.45259	5.43095	5.45113	5.43476	5.40431	5.33651
NM_001040137_at	5.78693	5.87346	5.97193	5.6573	6.30819	5.93415	5.87664	5.94338	5.94616	5.84442	5.84732	5.84514	5.88588	5.76997
NM_001040187_at	10.8272	10.8094	10.9378	10.7267	10.499	10.9175	10.9506	10.9037	10.7325	10.8783	10.5928	11.0682	11.0471	11.2421
NM_001040395_at	9.55127	9.66235	9.49767	10.5254	10.4456	9.68595	9.65366	9.59854	9.57334	9.50047	9.43157	9.51698	9.48416	9.50518
NM_001040396_at	11.489	11.3621	11.3475	11.4253	11.1816	11.4941	11.4879	11.4153	11.4086	11.4432	11.4103	11.408	11.3584	11.2925
NM_001040397_at	6.47599	6.38017	6.3661	6.48587	6.48623	6.23378	6.45989	6.44487	6.46331	6.35791	6.43004	6.65344	6.60136	6.48377
NM_001040399_at	8.61929	8.7316	8.60097	8.41367	8.08857	8.47215	8.43477	8.32761	8.53784	8.56971	8.60155	8.70854	8.55401	8.54833
NM_001040400_at	8.0489	8.05504	8.08015	8.15396	7.88363	8.11659	8.21253	8.20742	7.80097	7.96042	7.90085	8.45561	8.23025	8.39345
NM_001040403_at	9.97399	9.90733	10.0128	9.59092	9.68578	9.93523	9.95981	9.82076	10.1269	10.0773	9.96228	9.92545	9.84208	9.91652
NM_001040426_at	8.56255	8.5252	8.3282	7.54525	7.37285	8.60937	8.53954	8.56998	8.53331	8.55022	8.59914	8.31742	8.74491	8.65196
NM_001040434_at	6.83737	6.78574	6.81001	6.25766	6.33862	6.65082	6.82759	6.84885	6.77075	6.82541	6.90502	7.10814	6.8341	6.75805
NM_001040435_at	6.3878	6.67196	6.34392	6.18332	6.2512	6.22277	6.2406	6.43958	6.60217	6.46134	6.44015	6.46001	6.43105	6.45284
NM_001040459_at	6.888	7.04568	6.85126	6.46301	6.79486	6.72463	6.70094	6.84111	6.9669	6.92146	6.99997	6.82921	6.93027	6.88014
NM_001040461_at	5.47662	5.55358	5.59439	5.81288	6.03614	5.62965	5.58915	5.6371	5.5613	5.34051	5.49086	5.71208	5.78113	5.57109
NM_001040611_at	10.0057	9.59962	9.80901	10.6688	10.619	10.1447	10.5745	10.3644	9.35422	9.70408	9.56332	10.5125	10.3009	10.4733
NM_001040631_at	7.85823	7.80712	7.86875	7.19555	7.59414	7.86561	7.73813	7.81529	8.00789	7.96353	7.94433	7.8619	7.84889	7.85606
NM_001040632_at	7.86862	7.81854	7.87302	7.43092	7.61826	7.93465	7.76079	7.85412	7.90623	7.96585	7.93903	7.82483	7.85432	7.83451
NM_001040654_at	6.69977	6.83327	7.0392	6.93047	7.09762	6.99326	6.8077	6.95033	6.91659	7.0371	7.04155	6.79248	6.8972	6.85009
NM_001040682_at	9.91369	10.021	9.78602	10.6371	10.6695	9.93691	9.9446	10.0167	9.93258	9.83921	9.88405	10.1608	10.0227	9.93099
NM_001040683_at	10.0592	10.0046	9.96288	10.342	9.89834	10.0021	9.96266	9.956	9.97759	9.93533	9.97179	9.96952	9.97351	9.90827
NM_001040684_at	7.55397	7.64025	7.65717	7.67898	7.01566	7.41367	7.47485	7.6323	7.71829	7.67545	7.72069	7.39146	7.49273	7.40904
NM_001040686_at	9.22398	9.27083	9.18251	8.57714	8.56049	8.92976	8.93867	9.18124	9.136	9.01484	8.95695	9.10052	9.08945	9.00246
NM_001040689_at	5.90478	5.91797	5.66551	5.74022	5.99569	5.86769	5.68559	5.99237	5.77925	5.70234	5.76674	5.65659	5.7003	5.7181
NM_001040690_at	10.9472	10.8826	10.9426	10.9813	11.1086	10.8663	10.8551	10.87	10.9607	10.921	10.9258	10.8657	10.7904	10.8467
NM_001040691_at	6.44789	6.56909	6.60803	6.43642	6.80521	6.62653	6.597	6.61174	6.66718	6.56362	6.58688	6.47367	6.58399	6.51387
NM_001040692_at	5.0581	5.16764	5.09053	4.98668	5.37225	5.14159	5.09865	5.31164	5.16764	5.16083	5.27539	5.09003	5.28761	5.14605
NM_001040695_at	7.96639	8.12441	7.89954	7.56426	6.59263	7.92118	8.05461	7.90484	8.25645	8.11972	8.20055	8.11401	7.95134	7.87165
NM_001040696_at	5.87836	5.92992	6.06587	5.852	5.94684	5.9501	5.99305	5.94972	5.96901	6.00497	5.94988	5.95678	6.17187	5.87712
NM_001040699_at	9.59646	9.53723	9.65115	8.87836	8.95845	9.45691	9.39587	9.36525	9.50836	9.54624	9.57784	9.47636	9.29677	9.35939
NM_001040700_at	6.55432	6.50816	6.53728	6.26423	6.32832	6.5839	6.5569	6.6948	6.5878	6.62808	6.57698	6.44193	6.56217	6.54
NM_001042407_at	9.62747	9.52668	9.51374	7.76081	7.95674	9.56921	9.5735	9.4296	9.40549	9.50872	9.48179	9.51234	9.4414	9.44291
NM_001042408_at	10.6675	10.6625	10.5644	9.69856	9.70355	10.4784	10.4933	10.6884	10.6323	10.6237	10.562	10.5888	10.5882	10.5702
NM_001042411_at	6.71404	6.76581	6.57304	6.46623	6.47085	6.67535	6.69813	6.727	6.60435	6.61559	6.5689	6.39099	6.48284	6.37951
NM_001042418_at	5.28783	5.24737	5.18342	5.46779	5.51422	5.08683	5.28821	5.25802	5.36232	5.25409	5.32181	5.44401	5.64925	5.42058
NM_001042419_at	4.74587	4.68478	4.62509	4.91404	4.93612	4.51129	4.74648	4.6735	4.75409	4.67711	4.76779	4.89918	5.04479	4.85664
NM_001042420_at	5.15122	5.14785	5.03599	5.33753	5.4165	4.98798	5.1891	5.13201	5.18616	5.13722	5.19713	5.30507	5.55201	5.28055
NM_001042421_at	4.90886	4.94566	4.93498	5.00675	5.11455	4.98449	4.91149	4.98718	4.92063	4.99313	4.97918	5.0238	4.97785	4.98374
NM_001042438_at	10.7435	10.7438	10.5861	10.2916	10.2007	10.7644	10.7942	10.6208	10.6404	10.7935	10.7792	10.6618	10.5704	10.6298
NM_001042451_at	12.7471	12.6901	12.7081	11.9558	11.7566	12.7151	12.7326	12.6913	12.7379	12.8588	12.774	12.6655	12.6403	12.6982
NM_001042484_at	10.842	10.8435	10.8775	10.6314	10.6077	10.8407	10.8613	10.9219	11.0214	10.874	10.8611	10.7991	10.9059	10.7524
NM_001042485_at	9.75407	9.73239	9.84856	9.9691	9.51217	9.82207	9.76311	9.72282	9.74686	9.78589	9.78469	9.75639	9.75036	9.75162
NM_001042487_at	10.6431	10.6156	10.6198	10.6374	10.5847	10.7415	10.655	10.6112	10.5733	10.5949	10.6122	10.5943	10.5816	10.5785
NM_001042488_at	10.7741	10.7526	10.7557	10.739	10.7108	10.8746	10.8012	10.7434	10.7316	10.729	10.7507	10.7155	10.6938	10.7272
NM_001042489_at	6.53494	6.67802	6.5976	6.73563	6.79104	6.40557	6.56442	6.59281	6.60541	6.57051	6.70429	6.5785	6.62017	6.57235
NM_001042491_at	10.5728	10.4727	10.4822	11.1337	11.0395	10.495	10.4445	10.4301	10.4167	10.4687	10.4697	10.6075	10.5463	10.6453
NM_001042499_at	8.58348	8.72805	8.68143	7.89971	7.98901	8.48017	8.38058	8.42998	8.59033	8.7519	8.7388	8.40342	8.43694	8.26092
NM_001042501_at	8.59958	8.49154	8.47997	9.39878	9.06367	8.69908	8.56937	8.42801	8.24655	8.33302	8.46474	8.33944	8.45314	8.44591
NM_001042502_at	5.67875	5.71635	5.83626	5.77054	5.65681	5.78247	5.70054	5.80829	5.75782	5.75749	5.84683	5.70795	5.58214	5.77279
NM_001042503_at	7.04868	7.1749	7.12464	6.84166	6.82061	7.14211	7.19492	7.2753	7.21807	7.17462	7.1525	7.47834	7.49805	7.40351
NM_001042504_at	5.31427	5.31786	5.5418	5.22476	5.16149	5.41384	5.35592	5.52935	5.45778	5.35583	5.5127	5.3815	5.2779	5.44231
NM_001042513_at	9.34359	9.37941	9.42234	9.78602	9.28342	9.34096	9.3581	9.20932	9.31907	9.345	9.33905	9.31956	9.32267	9.32129
NM_001042514_at	9.32542	9.35791	9.40304	9.76488	9.26254	9.31842	9.33637	9.2232	9.31247	9.32203	9.31452	9.30138	9.30608	9.29991
NM_001042523_at	9.18474	9.19708	9.23335	9.60581	9.09906	9.15556	9.17053	9.06127	9.13182	9.15856	9.15469	9.1433	9.15215	9.14278
NM_001042527_at	6.39112	6.46277	6.26539	6.21742	6.24392	6.32309	6.23631	6.28018	6.3448	6.32765	6.36142	6.40042	6.18629	6.30256
NM_001042528_at	10.82	10.7817	10.5459	9.74319	10.0178	10.7964	10.8057	10.7254	10.5097	10.6192	10.5888	10.8104	10.7355	10.7431
NM_001042534_at	6.18848	6.11577	6.2385	6.48514	6.56798	6.30451	6.21387	6.34915	6.36881	6.19719	6.32779	6.23995	6.09653	6.38114
NM_001042541_at	8.87983	9.00459	9.03643	8.59841	8.76771	8.94516	8.96987	8.83024	9.0965	8.94011	9.06699	8.85664	8.97167	8.91233
NM_001042542_at	4.52003	4.43126	4.50665	4.37782	4.45402	4.66641	4.44435	4.55846	4.62719	4.52671	4.52305	4.47217	4.53603	4.41983
NM_001042556_at	8.66472	8.60677	8.69885	8.84606	8.808	8.56734	8.57007	8.45257	8.63405	8.66083	8.81958	8.51458	8.53138	8.41604
NM_001042557_at	9.91341	10.0135	9.88331	9.31328	9.43877	9.94226	9.88543	9.93409	10.0053	10.005	9.92869	9.92919	9.91515	9.90918
NM_001042558_at	7.88771	7.89427	8.05172	7.57594	7.4927	7.88651	7.85765	7.98176	7.93247	8.06078	7.92227	7.87375	7.90177	7.8561
NM_001042564_at	5.27643	5.30237	5.43755	5.31296	5.66556	5.36503	5.34196	5.37702	5.37741	5.46585	5.33696	5.17586	5.37638	5.269
NM_001042565_at	9.33691	9.25558	9.04711	8.73485	8.6455	8.7511	8.7135	8.84804	8.90627	9.0269	8.58019	9.51195	9.0886	9.41312
NM_001042577_at	8.589	8.65825	8.37404	7.8175	8.08618	8.54208	8.63958	8.62261	8.50623	8.72029	8.72914	8.13629	8.35982	8.14088
NM_001042580_at	9.53675	9.30262	9.59706	10.0967	9.13229	9.5361	9.4584	9.36635	9.34878	9.51235	9.37923	9.59562	9.25746	9.4346
NM_001042591_at	10.1022	9.85387	10.0215	10.2609	10.6159	9.43503	9.54874	9.65217	10.006	9.87119	9.86629	10.3121	10.0182	10.2401
NM_001042592_at	8.06773	8.28944	8.29305	7.8605	7.44523	7.84777	7.93097	7.93679	8.10066	8.18685	7.99278	7.84836	7.82101	7.77109
NM_001042593_at	10.1759	10.1817	10.2646	9.66233	9.51214	10.2214	10.1933	10.1398	10.2444	10.1805	10.2111	10.2652	10.3656	10.4593
NM_001042605_at	5.94541	5.84676	5.94099	6.79159	6.78626	6.15494	6.47333	5.79451	6.15321	6.01872	5.91907	6.04571	5.76758	5.9244
NM_001042606_at	9.23738	9.40928	9.56301	8.95229	8.98221	10.012	9.86232	9.8579	9.24565	9.07111	9.00534	9.4256	9.37021	9.63373
NM_001042607_at	9.5317	9.72008	9.74085	9.45594	9.1654	9.47995	9.48779	9.48881	9.71939	9.73771	9.68028	9.45699	9.44236	9.4355
NM_001042611_at	8.26107	7.47523	7.99675	9.26982	8.75081	7.9387	8.64648	7.81928	7.87279	7.61171	7.91978	7.88872	7.22506	7.8428
NM_001042612_at	4.15432	4.29237	4.16936	4.34509	4.84411	4.25276	4.22799	4.31855	4.20645	4.25616	4.25586	4.24178	4.24227	4.27741
NM_001042613_at	11.8974	11.7292	11.9901	12.1212	12.0216	11.8548	11.8585	11.9019	11.7597	11.7346	11.7071	11.6676	11.5053	11.6689
NM_001042614_at	11.4283	11.3033	11.5541	11.6304	11.5579	11.4255	11.445	11.4842	11.3685	11.3145	11.2877	11.2727	11.1145	11.2502
NM_001042615_at	7.00844	7.0532	6.99927	7.0478	7.14152	7.06825	7.13878	7.0395	6.98984	6.97321	7.00519	6.99707	6.92699	6.943
NM_001042617_at	12.0554	12.04	11.9065	11.5145	11.6526	11.9268	11.985	11.9386	11.946	12.0012	11.9377	11.9556	11.9757	11.9626
NM_001042620_at	10.0241	9.98188	9.98746	10.1042	9.87627	10.1342	10.0774	10.0065	9.9293	9.99443	9.95178	10.1054	10.0822	10.1705
NM_001042623_at	9.74315	9.79581	9.67119	9.45334	9.75714	9.59553	9.63884	9.69184	9.81554	9.64046	9.68781	9.73064	9.69338	9.68164
NM_001042630_at	5.53298	5.48849	5.59381	5.65063	5.50405	5.60086	5.54066	5.71401	5.54624	5.44004	5.70768	5.40215	5.60023	5.71005
NM_001042634_at	9.07266	8.9372	8.92257	11.0554	11.1159	9.13326	9.21819	8.93202	8.68302	8.94644	8.68134	10.1095	10.1285	10.0757
NM_001042649_at	8.80529	8.72506	9.05921	8.31621	8.02738	8.85607	8.76366	8.75038	8.77765	8.93143	8.87632	8.83417	8.87767	8.90367
NM_001042650_at	8.99804	9.02391	9.35133	8.69133	8.34946	9.09913	9.05244	9.06464	9.11359	9.22302	9.19479	9.12732	9.21681	9.19894
NM_001042651_at	9.0532	9.06354	9.40445	8.87326	8.54599	9.14181	9.09843	9.10865	9.07483	9.27236	9.19688	9.17774	9.25229	9.23475
NM_001042652_at	5.50727	5.51033	5.43504	5.34631	5.40412	5.50903	5.42169	5.38429	5.42676	5.455	5.37173	5.44478	5.35932	5.38565
NM_001042653_at	5.1923	5.51353	5.04723	4.97352	5.31286	5.04997	5.05986	5.1578	5.1343	5.0273	5.19018	5.06869	5.08939	5.06234
NM_001042655_at	9.64984	9.63719	9.48022	9.11738	9.29667	9.51258	9.52334	9.49849	9.58146	9.71819	9.72275	9.5976	9.57765	9.72238
NM_001042659_at	6.55576	6.83856	6.81955	6.917	7.0661	6.7756	6.88136	6.9707	6.91438	6.91695	6.87293	6.96613	7.06573	6.93704
NM_001042660_at	9.07399	9.19421	9.21092	9.25015	8.13055	9.49448	9.64874	9.35704	9.14121	9.04813	9.18052	9.78061	9.72468	9.85914
NM_001042670_at	4.19287	4.35971	4.35693	5.12417	4.91761	4.43151	4.11869	4.26726	4.27223	4.1598	4.28251	4.3225	4.403	4.27173
NM_001042671_at	10.709	10.655	10.5999	10.0424	10.4335	10.4296	10.489	10.3384	10.5139	10.402	10.3928	10.602	10.453	10.5474
NM_001042672_at	10.7116	10.6469	10.6269	10.1671	10.4382	10.3889	10.4852	10.3382	10.5013	10.402	10.3908	10.6035	10.45	10.5602
NM_001042673_at	6.03911	5.96148	6.10228	5.95436	6.10395	5.88886	5.92873	6.06553	6.08559	5.94166	5.96882	6.1474	6.06478	5.95356
NM_001042674_at	6.92853	7.00885	7.10182	7.18604	7.01088	6.86887	7.01286	6.89565	6.95357	6.90321	6.94332	6.93703	6.86299	7.07068
NM_001042675_at	7.15656	7.20829	7.16436	7.58767	7.15709	7.02609	7.19189	7.10474	7.10831	7.09116	7.12713	7.15303	7.05695	7.29792
NM_001042699_at	6.17953	6.22164	6.31152	6.44129	6.64109	6.29457	6.30863	6.32689	6.21942	6.24952	6.26185	6.19038	6.40492	6.2984
NM_001042707_at	10.2967	10.2078	10.1977	9.61591	9.78026	10.2512	10.2182	10.1486	10.1546	10.2715	10.1998	10.1742	10.2192	10.194
NM_001042708_at	10.2264	10.112	10.0863	9.64886	9.66931	10.1588	10.1149	10.0251	10.0641	10.165	10.0675	10.0668	10.1308	10.0927
NM_001042709_at	10.3217	10.2016	10.1816	9.69513	9.75722	10.2862	10.2182	10.1441	10.1448	10.2638	10.1707	10.1615	10.2172	10.1817
NM_001042710_at	5.94614	5.84816	5.84227	5.86817	6.11244	5.76606	5.92272	6.01136	5.66004	5.96721	5.89917	5.9672	5.86658	5.92272
NM_001042714_at	5.82566	5.86301	5.87648	5.97469	5.83096	5.84201	5.83305	5.85941	5.87006	5.83511	5.79895	5.77323	5.9952	5.84805
NM_001042715_at	5.74231	5.9111	5.80648	6.30465	6.49726	5.84545	5.89203	5.88346	5.9823	5.96091	6.00056	5.8137	5.68897	5.72396
NM_001042719_at	10.3385	10.3377	10.4349	10.7277	10.6734	10.3721	10.3826	10.3754	10.2695	10.3236	10.3902	10.4699	10.3746	10.4543
NM_001042725_at	5.35139	5.47683	5.45302	5.44771	5.9985	5.60403	5.45903	5.49468	5.51516	5.58774	5.46232	5.57729	5.75207	5.55345
NM_001042726_at	9.18101	9.42622	9.02107	10.1586	9.15732	9.90788	9.78629	9.6734	8.99855	9.32743	9.23808	10.7355	11.0983	10.9609
NM_001042727_at	7.30042	7.35057	7.38444	7.39404	7.32217	7.33911	7.16388	7.36796	7.41805	7.35445	7.48738	7.3173	7.60641	7.40393
[truncated: 29,674 more rows]

## Sheet: Fig2 SE DEG complete
								SRF mutant control vs SRF mutant no SE				SRF mutant control vs SRF mutant SE				WT control vs WT SE				WT control vs SRF mutant control				SRF mutant control vs SRF mutant no SE						SRF mutant control vs SRF mutant SE						WT control ws WT SE						WT control vs SRF mutant control
PROBEID	SYMBOL	GENENAME	ENTREZID	REFSEQ	ENSEMBL	UNIGENE	UNIPROT	Pilocarpine.Genotype:keinSE.KO_VS_Control.KO_Case.Mean	Pilocarpine.Genotype:keinSE.KO_VS_Control.KO_Control.Mean	Pilocarpine.Genotype:keinSE.KO_VS_Control.KO_Odds	Pilocarpine.Genotype:keinSE.KO_VS_Control.KO_FC	Pilocarpine.Genotype:SE.KO_VS_Control.KO_Case.Mean	Pilocarpine.Genotype:SE.KO_VS_Control.KO_Control.Mean	Pilocarpine.Genotype:SE.KO_VS_Control.KO_Odds	Pilocarpine.Genotype:SE.KO_VS_Control.KO_FC	Case.Mean	Control.Mean	Pilocarpine.Genotype:SE.WT_VS_Control.WT_Odds	FC	Pilocarpine.Genotype:Control.KO_VS_Control.WT_Case.Mean	Pilocarpine.Genotype:Control.KO_VS_Control.WT_Control.Mean	Pilocarpine.Genotype:Control.KO_VS_Control.WT_Odds	Pilocarpine.Genotype:Control.KO_VS_Control.WT_FC	Pilocarpine.Genotype:keinSE.KO_VS_Control.KO_logFC	Pilocarpine.Genotype:keinSE.KO_VS_Control.KO_AveExpr	Pilocarpine.Genotype:keinSE.KO_VS_Control.KO_t	Pilocarpine.Genotype:keinSE.KO_VS_Control.KO_P.Value	Pilocarpine.Genotype:keinSE.KO_VS_Control.KO_adj.P.Val	Pilocarpine.Genotype:keinSE.KO_VS_Control.KO_B	Pilocarpine.Genotype:SE.KO_VS_Control.KO_logFC	Pilocarpine.Genotype:SE.KO_VS_Control.KO_AveExpr	Pilocarpine.Genotype:SE.KO_VS_Control.KO_t	Pilocarpine.Genotype:SE.KO_VS_Control.KO_P.Value	Pilocarpine.Genotype:SE.KO_VS_Control.KO_adj.P.Val	Pilocarpine.Genotype:SE.KO_VS_Control.KO_B	Pilocarpine.Genotype:SE.WT_VS_Control.WT_logFC	Pilocarpine.Genotype:SE.WT_VS_Control.WT_AveExpr	Pilocarpine.Genotype:SE.WT_VS_Control.WT_t	P	FDRP	Pilocarpine.Genotype:SE.WT_VS_Control.WT_B	Pilocarpine.Genotype:Control.KO_VS_Control.WT_logFC	Pilocarpine.Genotype:Control.KO_VS_Control.WT_AveExpr	Pilocarpine.Genotype:Control.KO_VS_Control.WT_t	Pilocarpine.Genotype:Control.KO_VS_Control.WT_P.Value	Pilocarpine.Genotype:Control.KO_VS_Control.WT_adj.P.Val	Pilocarpine.Genotype:Control.KO_VS_Control.WT_B
NM_001001130_at	Zfp85-rs1	zinc finger protein 85, related sequence 1	22746	NM_001001130,NP_001001130	ENSMUSG00000058331	Mm.288396	Q60913,Q7TMC9	5.54483	5.72006	0.885626	-1.12914	5.63472	5.72006	0.942563	-1.06094	5.29868	5.6414	0.788551	-1.26815	5.72006	5.6414	1.05603	1.05603	-0.17523	5.58243	-1.34139	0.20347	0.757085	-5.43316	5.59432	5.58243	32.3723	1.64282e-13	1.7205e-13	21.493	-0.342725	5.58243	-2.62356	0.0214942	0.158686	-4.30948	0.0786541	5.58243	0.602098	0.557788	0.995389	-5.20882
NM_001001144_at	Scap	SREBF chaperone	235623	NM_001001144,NM_001103162,NP_001001144,NP_001096632	ENSMUSG00000032485	Mm.288741	Q6GQT6	10.4814	10.5377	0.961717	-1.03981	10.3887	10.5377	0.901889	-1.10878	10.5917	10.5057	1.06147	1.06147	10.5377	10.5057	1.02244	1.02244	-0.0563151	10.4892	-1.12658	0.280918	0.81727	-5.679	10.1934	10.4892	154.147	5.05619e-22	1.0213e-20	38.1243	0.0860621	10.4892	1.72166	0.109567	0.411355	-5.82632	0.03201	10.4892	0.640355	0.533413	0.995389	-5.18945
NM_001001152_at	Zfp458	zinc finger protein 458	238690	NM_001001152,NP_001001152	ENSMUSG00000055480	Mm.306358	O88262,Q6P5C7,Q7M6X6	8.79032	8.94374	0.899116	-1.1122	8.80651	8.94374	0.909266	-1.09979	8.64616	8.90687	0.834677	-1.19807	8.94374	8.90687	1.02589	1.02589	-0.15342	8.82306	-1.57114	0.14091	0.679211	-5.13593	8.67739	8.82306	67.174	1.75344e-17	3.32007e-17	30.4456	-0.26071	8.82306	-2.66986	0.0197017	0.15004	-4.22511	0.0368723	8.82306	0.3776	0.712011	0.995389	-5.29956
NM_001001160_at	Fbxo41	F-box protein 41	330369	NM_001001160,NP_001001160	ENSMUSG00000047013	Mm.38777	Q3UGY7,Q6NS60	9.58385	9.62023	0.975098	-1.02554	9.18756	9.62023	0.740891	-1.34973	9.62035	9.60104	1.01347	1.01347	9.62023	9.60104	1.01339	1.01339	-0.036381	9.46162	-0.63781	0.535016	0.92564	-6.10048	8.55675	9.46162	113.398	2.41453e-20	1.43827e-19	35.7554	0.0193096	9.46162	0.338524	0.740542	0.9283	-7.19388	0.0191881	9.46162	0.336394	0.74211	0.995389	-5.31184
NM_001001176_at	Taf9b	TAF9B RNA polymerase II, TATA box binding protein (TBP)-associated factor	407786	NM_001001176,NM_001167988,NP_001001176,NP_001161460	ENSMUSG00000047242	Mm.19440	Q6NZA9	11.537	11.6062	0.953192	-1.04911	11.1662	11.6062	0.737119	-1.35663	11.3815	11.5835	0.869364	-1.15027	11.6062	11.5835	1.01588	1.01588	-0.0691612	11.396	-1.11549	0.285461	0.819216	-5.69077	10.5407	11.396	128.515	4.99479e-21	4.45882e-20	36.7962	-0.201968	11.396	-3.25751	0.00647032	0.0722341	-3.12858	0.0227323	11.396	0.366646	0.719966	0.995389	-5.30296
NM_001001177_at	BC051142	cDNA sequence BC051142	407788	NM_001001177,NM_001163855,NP_001001177,NP_001157327	ENSMUSG00000057246	Mm.73205	Q3V0M8,Q80XD0,Q8BHP1	5.9919	6.07434	0.944463	-1.0588	6.06448	6.07434	0.993194	-1.00685	6.40266	6.06815	1.26095	1.26095	6.07434	6.06815	1.0043	1.0043	-0.0824331	6.13985	-0.69883	0.497354	0.91386	-6.05939	6.09092	6.13985	39.0331	1.58877e-14	1.74212e-14	23.8797	0.334512	6.13985	2.83584	0.0144014	0.123043	-3.91961	0.00618676	6.13985	0.0524485	0.958994	0.999322	-5.35824
NM_001001178_at	Ccdc148	coiled-coil domain containing 148	227933	NM_001001178,NP_001001178,XM_906580,XM_978242,XP_911673,XP_983336	ENSMUSG00000036641	Mm.330234,Mm.432280	Q6P5U8	7.81283	7.80143	1.00794	1.00794	8.00874	7.80143	1.15454	1.15454	7.67625	7.66899	1.00505	1.00505	7.80143	7.66899	1.09615	1.09615	0.0114044	7.82026	0.134009	0.895512	0.991857	-6.30006	8.31401	7.82026	73.8507	5.32746e-18	1.21538e-17	31.5026	0.00726303	7.82026	0.0853456	0.933328	0.984131	-7.25123	0.132439	7.82026	1.55625	0.144397	0.995389	-4.44156
NM_001001179_at	BC048546	cDNA sequence BC048546	232400	NM_001001179,NP_001001179	ENSMUSG00000047228	Mm.259234	Q3TTY9,Q3UU35,Q80ZR1,Q8K040	5.51224	5.46923	1.03026	1.03026	5.45371	5.46923	0.989301	-1.01081	5.47215	5.52684	0.962802	-1.03863	5.46923	5.52684	0.960853	-1.04074	0.0430084	5.47666	0.592055	0.564286	0.933999	-6.12898	5.40893	5.47666	56.2862	1.6169e-16	2.30876e-16	28.3886	-0.0546886	5.47666	-0.752845	0.465375	0.803945	-6.95744	-0.0576121	5.47666	-0.79309	0.442402	0.995389	-5.10137
NM_001001180_at	BC066028	cDNA sequence BC066028	407812	NM_001001180,NP_001001180	ENSMUSG00000060314	Mm.359154	Q3URY5,Q3V376,Q6NV92,Q6NZP7	8.81191	8.69213	1.08657	1.08657	8.44696	8.69213	0.843715	-1.18523	8.01862	8.60313	0.666878	-1.49953	8.69213	8.60313	1.06364	1.06364	0.119779	8.44117	0.740795	0.472396	0.90589	-6.02913	8.01931	8.44117	37.4919	2.62897e-14	2.84792e-14	23.3692	-0.584506	8.44117	-3.615	0.0032915	0.0450901	-2.45084	0.0890051	8.44117	0.550471	0.591621	0.995389	-5.23318
NM_001001181_at	BC031181	cDNA sequence BC031181	407819	NM_001001181,NP_001001181	ENSMUSG00000036299	Mm.29866	Q91WE4	11.121	11.2236	0.931374	-1.07368	10.9796	11.2236	0.844415	-1.18425	11.349	11.3032	1.03219	1.03219	11.2236	11.3032	0.946275	-1.05677	-0.102568	11.1804	-1.77109	0.100712	0.613318	-4.85246	10.6649	11.1804	139.209	1.82534e-21	2.26625e-20	37.4074	0.0457051	11.1804	0.789214	0.444583	0.791197	-6.92869	-0.0796682	11.1804	-1.37567	0.192883	0.995389	-4.62581
NM_001001182_at	Baz2b	bromodomain adjacent to zinc finger domain, 2B	407823	NM_001001182,NP_001001182	ENSMUSG00000026987	Mm.228071,Mm.436730	Q3UGV3,Q69ZI8,Q8C0K4,Q8CFP4	8.33923	8.1944	1.1056	1.1056	8.47821	8.1944	1.21741	1.21741	8.26138	8.18616	1.05352	1.05352	8.1944	8.18616	1.00572	1.00572	0.144828	8.30835	2.32258	0.0376442	0.438818	-3.97991	8.83151	8.30835	107.062	4.97968e-20	2.54587e-19	35.2441	0.0752155	8.30835	1.20622	0.249891	0.623732	-6.51589	0.00823587	8.30835	0.132078	0.897008	0.997202	-5.35204
NM_001001183_at	Tmem204	transmembrane protein 204	407831	NM_001001183,NP_001001183	ENSMUSG00000024168	Mm.34379	Q3UKH2,Q7TQI0	7.33446	7.41592	0.945102	-1.05809	7.65372	7.41592	1.17919	1.17919	7.10801	7.35571	0.842239	-1.18731	7.41592	7.35571	1.04262	1.04262	-0.0814581	7.42196	-0.660264	0.520971	0.921356	-6.08576	8.05114	7.42196	49.3313	8.4615e-16	1.05364e-15	26.7962	-0.247699	7.42196	-2.00774	0.066605	0.313822	-5.37827	0.0602118	7.42196	0.488051	0.633896	0.995389	-5.25988
NM_001001184_at	Ccdc111	coiled-coil domain containing 111	408022	NM_001001184,NP_001001184	ENSMUSG00000038225	Mm.217385	Q6P1E7	6.79185	6.82937	0.974324	-1.02635	6.70559	6.82937	0.917778	-1.08959	6.80434	6.77626	1.01965	1.01965	6.82937	6.77626	1.0375	1.0375	-0.0375258	6.76842	-0.371566	0.716388	0.965879	-6.23774	6.53868	6.76842	48.9415	9.34659e-16	1.15694e-15	26.6991	0.028081	6.76842	0.278047	0.785486	0.944133	-7.21375	0.0531162	6.76842	0.525936	0.608064	0.995389	-5.24404
NM_001001185_at	BC048507	cDNA sequence BC048507	408058	NM_001001185,NP_001001185	ENSMUSG00000064063	Mm.177840	Q80ZS7	6.44205	6.47506	0.977377	-1.02315	6.44815	6.47506	0.981519	-1.01883	6.52354	6.53285	0.993571	-1.00647	6.47506	6.53285	0.960737	-1.04087	-0.0330127	6.48822	-0.698781	0.497383	0.91386	-6.05943	6.42429	6.48822	102.794	8.31043e-20	3.84245e-19	34.8703	-0.00930559	6.48822	-0.196972	0.846991	0.962019	-7.23434	-0.0577868	6.48822	-1.22318	0.243645	0.995389	-4.76928
NM_001001186_at	Zfp456	zinc finger protein 456	408065	NM_001001186,NP_001001186	ENSMUSG00000078995	Mm.461583	Q3UPV7,Q7M6X8	5.53568	5.43014	1.0759	1.0759	5.47747	5.43014	1.03335	1.03335	5.35158	5.53262	0.882063	-1.13371	5.43014	5.53262	0.931428	-1.07362	0.105538	5.45217	1.02423	0.324989	0.840423	-5.78396	5.4957	5.45217	40.3172	1.05982e-14	1.17456e-14	24.2883	-0.181046	5.45217	-1.75701	0.103166	0.396154	-5.77313	-0.102483	5.45217	-0.99458	0.338655	0.995389	-4.96027
NM_001001187_at	Zfp738	zinc finger protein 738	408068	NM_001001187,NP_001001187	ENSMUSG00000048280	Mm.435551	O89111,Q8BPD8,Q8BSG2	8.22239	8.31612	0.9371	-1.06712	8.2365	8.31612	0.94631	-1.05674	7.91668	8.27001	0.782775	-1.27751	8.31612	8.27001	1.03248	1.03248	-0.0937249	8.19221	-1.15099	0.271109	0.811815	-5.65277	8.16394	8.19221	75.7874	3.8472e-18	9.26253e-18	31.7851	-0.35333	8.19221	-4.33907	0.00086164	0.0167422	-1.08934	0.0461142	8.19221	0.566305	0.581132	0.995389	-5.22592
NM_001001295_at	Dis3l	DIS3 mitotic control homolog (S. cerevisiae)-like	213550	NM_001001295,NM_172519,NP_001001295,NP_766107	ENSMUSG00000032396	Mm.268341	Q8BZG6,Q8C0S1	8.90045	8.90664	0.995722	-1.0043	8.79046	8.90664	0.922631	-1.08386	8.74542	8.96376	0.859554	-1.16339	8.90664	8.96376	0.96118	-1.04039	-0.00618499	8.84284	-0.0903574	0.929424	0.994569	-6.30517	8.61929	8.84284	95.187	2.18711e-19	8.43831e-19	34.1378	-0.21834	8.84284	-3.18976	0.00735814	0.0784142	-3.25662	-0.0571218	8.84284	-0.834502	0.419537	0.995389	-5.07461
NM_001001297_at	Thnsl1	threonine synthase-like 1 (bacterial)	208967	NM_001001297,NM_177588,NP_001001297,NP_808256	ENSMUSG00000048550	Mm.268841	Q149D1,Q8BH55,Q8BU74,Q8K395	8.40498	8.39015	1.01033	1.01033	8.29073	8.39015	0.933402	-1.07135	8.29537	8.45927	0.892607	-1.12031	8.39015	8.45927	0.95322	-1.04908	0.0148259	8.34915	0.339364	0.739924	0.970314	-6.24958	8.13417	8.34915	140.747	1.5895e-21	2.07361e-20	37.488	-0.163902	8.34915	-3.75172	0.00254658	0.0373362	-2.19176	-0.0691195	8.34915	-1.58214	0.13838	0.995389	-4.41399
NM_001001309_at	Itga8	integrin alpha 8	241226	NM_001001309,NP_001001309	ENSMUSG00000026768	Mm.329997	A2ARA8	7.88449	8.17132	0.819698	-1.21996	8.11941	8.17132	0.964658	-1.03664	8.19091	7.95173	1.18033	1.18033	8.17132	7.95173	1.16441	1.16441	-0.286836	8.10992	-2.4059	0.032272	0.408622	-3.83942	8.18496	8.10992	51.897	4.47946e-16	5.83965e-16	27.4134	0.239187	8.10992	2.00624	0.0667836	0.314103	-5.38072	0.219595	8.10992	1.8419	0.089138	0.985764	-4.12394
NM_001001320_at	Tbx10	T-box 10	109575	NM_001001320,NM_011533,NP_001001320,NP_035663	ENSMUSG00000037477	Mm.246555	Q810F8	6.85675	6.75632	1.07209	1.07209	6.8838	6.75632	1.09238	1.09238	6.79574	6.92106	0.916796	-1.09076	6.75632	6.92106	0.892089	-1.12096	0.100429	6.8456	1.21515	0.246588	0.79219	-5.58168	7.02481	6.8456	64.252	3.06641e-17	5.35831e-17	29.9379	-0.125327	6.8456	-1.51641	0.154094	0.495226	-6.12133	-0.16474	6.8456	-1.99329	0.0683379	0.967113	-3.94534
NM_001001321_at	Slc35d2	solute carrier family 35, member D2	70484	NM_001001321,NP_001001321	ENSMUSG00000033114	Mm.133731	Q3KNM7,Q762D5	4.98352	5.12205	0.908446	-1.10078	4.98972	5.12205	0.912361	-1.09606	5.14051	5.11	1.02138	1.02138	5.12205	5.11	1.00839	1.00839	-0.138527	5.07616	-2.03447	0.063508	0.526895	-4.44996	4.8605	5.07616	53.9609	2.7459e-16	3.72885e-16	27.884	0.0305138	5.07616	0.448139	0.66166	0.897863	-7.14815	0.012052	5.07616	0.177001	0.86232	0.995389	-5.34619
NM_001001322_at	Adamts13	a disintegrin-like and metallopeptidase (reprolysin type) with thrombospondin type 1 motif, 13	279028	NM_001001322,NP_001001322	ENSMUSG00000014852	Mm.330084	Q769J6	6.07083	5.95079	1.08677	1.08677	6.11715	5.95079	1.12223	1.12223	6.02116	5.98959	1.02213	1.02213	5.95079	5.98959	0.973464	-1.02726	0.120046	6.0336	1.64223	0.125248	0.654952	-5.03758	6.30668	6.0336	65.2179	2.5421e-17	4.56017e-17	30.109	0.0315742	6.0336	0.431935	0.673087	0.902524	-7.15569	-0.0388008	6.0336	-0.530793	0.604791	0.995389	-5.24192
NM_001001326_at	St5	suppression of tumorigenicity 5	76954	NM_001001326,NM_029811,NP_001001326,NP_084087	ENSMUSG00000031024	Mm.252009	Q3TYX0,Q924W7	8.05349	8.14498	0.938552	-1.06547	7.93604	8.14498	0.86517	-1.15584	8.23337	8.19247	1.02875	1.02875	8.14498	8.19247	0.967617	-1.03347	-0.0914921	8.09947	-1.33611	0.205142	0.759193	-5.4396	7.66837	8.09947	84.6528	9.56789e-19	2.89708e-18	32.9588	0.0408931	8.09947	0.597183	0.560962	0.854255	-7.0663	-0.047492	8.09947	-0.69355	0.500549	0.995389	-5.16071
NM_001001332_at	BC117090	cDNA sequence BC1179090	100038854	NM_001001332,NP_001001332,XM_001471462,XP_001471512	ENSMUSG00000079594	Mm.383561,Mm.390870	Q8CGL5	5.27113	5.19191	1.05645	1.05645	5.40828	5.19191	1.16181	1.16181	5.15827	5.13839	1.01387	1.01387	5.19191	5.13839	1.03779	1.03779	0.0792238	5.25051	1.16485	0.265659	0.807947	-5.63767	5.69322	5.25051	63.2779	3.71533e-17	6.32985e-17	29.762	0.0198747	5.25051	0.292222	0.774872	0.940225	-7.20944	0.0535161	5.25051	0.786859	0.445911	0.995389	-5.10529
NM_001001333_at	Hexdc	hexosaminidase (glycosyl hydrolase family 20, catalytic domain) containing	238023	NM_001001333,NM_001146073,NP_001001333,NP_001139545	ENSMUSG00000039307	Mm.275130	Q3U4H6	8.03848	8.38292	0.787616	-1.26965	7.78752	8.38292	0.661863	-1.51089	8.37666	8.22149	1.11355	1.11355	8.38292	8.22149	1.11839	1.11839	-0.344435	8.13434	-2.12479	0.0540013	0.498057	-4.30553	7.06665	8.13434	32.9536	1.31599e-13	1.38329e-13	21.7216	0.155163	8.13434	0.957188	0.356477	0.724064	-6.78026	0.161425	8.13434	0.995817	0.338077	0.995389	-4.95932
NM_001001334_at	BC061194	cDNA sequence BC061194	381350	NM_001001334,NP_001001334	ENSMUSG00000037708	Mm.460742	Q3V0U9,Q810Q4	5.85413	5.85693	0.998057	-1.00195	5.86716	5.85693	1.00712	1.00712	5.89398	5.82251	1.05079	1.05079	5.85693	5.82251	1.02414	1.02414	-0.00280523	5.86115	-0.0461186	0.963939	0.997105	-6.30832	5.88391	5.86115	73.1232	6.03365e-18	1.34747e-17	31.3939	0.0714714	5.86115	1.17501	0.261717	0.637408	-6.55175	0.0344179	5.86115	0.565838	0.58144	0.995389	-5.22614
NM_001001335_at	Plekha8	pleckstrin homology domain containing, family A (phosphoinositide binding specific) member 8	231999	NM_001001335,NM_001164361,NP_001001335,NP_001157833	ENSMUSG00000005225	Mm.274693,Mm.35416	Q80W71	7.47412	7.68936	0.861402	-1.1609	7.47895	7.68936	0.864295	-1.15701	7.37559	7.72974	0.782326	-1.27824	7.68936	7.72974	0.972393	-1.02839	-0.215241	7.55563	-2.6007	0.0224368	0.351097	-3.50479	7.27097	7.55563	66.4107	2.02429e-17	3.75854e-17	30.3158	-0.354158	7.55563	-4.27919	0.000960722	0.0181335	-1.20058	-0.0403885	7.55563	-0.488003	0.633928	0.995389	-5.2599
NM_001001444_at	Defb29	defensin beta 29	75400	NM_001001444,NP_001001444	ENSMUSG00000044249	Mm.45560	Q8BGW9	5.41661	5.37903	1.02639	1.02639	5.42076	5.37903	1.02935	1.02935	5.36923	5.3907	0.985227	-1.01499	5.37903	5.3907	0.991942	-1.00812	0.0375836	5.39433	0.567214	0.580533	0.938313	-6.14361	5.46457	5.39433	62.3429	4.47947e-17	7.42328e-17	29.5897	-0.0214714	5.39433	-0.324048	0.751217	0.931307	-7.19899	-0.0116721	5.39433	-0.176156	0.86297	0.995389	-5.34631
NM_001001445_at	Trpv1	transient receptor potential cation channel, subfamily V, member 1	193034	NM_001001445,NP_001001445	ENSMUSG00000005952	Mm.447485	Q3V318,Q704Y3	5.41918	5.40654	1.0088	1.0088	5.45424	5.40654	1.03362	1.03362	5.40802	5.42998	0.984896	-1.01534	5.40654	5.42998	0.983885	-1.01638	0.0126432	5.42891	0.235269	0.81778	0.981871	-6.28059	5.51946	5.42891	77.6401	2.8394e-18	7.18124e-18	32.0461	-0.0219571	5.42891	-0.408586	0.689702	0.909608	-7.16608	-0.0234387	5.42891	-0.436157	0.670102	0.995389	-5.27974
NM_001001446_at	Cyp2c44	cytochrome P450, family 2, subfamily c, polypeptide 44	226143	NM_001001446,NM_001167905,NP_001001446,NP_001161377	ENSMUSG00000025197	Mm.329866	Q3UEM4,Q6IEF7,Q8BWN7,Q8CIE7,Q8QZW4	5.1892	5.14171	1.03347	1.03347	5.19171	5.14171	1.03526	1.03526	5.13436	5.16427	0.979481	-1.02095	5.14171	5.16427	0.984485	-1.01576	0.0474906	5.16283	0.75885	0.461901	0.901693	-6.01562	5.24295	5.16283	63.3294	3.6775e-17	6.27181e-17	29.7714	-0.0299102	5.16283	-0.477934	0.640881	0.890273	-7.13358	-0.0225592	5.16283	-0.360472	0.724464	0.995389	-5.30483
NM_001001447_at	Zscan22	zinc finger and SCAN domain containing 22	232878	NM_001001447,NP_001001447	ENSMUSG00000054715	Mm.40706	Q3TQC3,Q8BGS5,Q8C5G3,Q8R0K0	8.03698	8.14541	0.927601	-1.07805	8.1147	8.14541	0.978945	-1.02151	7.67395	8.15562	0.716149	-1.39636	8.14541	8.15562	0.992943	-1.00711	-0.108424	8.0356	-1.28681	0.221299	0.771819	-5.49875	8.12286	8.0356	72.8748	6.29748e-18	1.39811e-17	31.3564	-0.481669	8.0356	-5.71657	7.9991e-05	0.00286268	1.35774	-0.0102171	8.0356	-0.121259	0.905398	0.997492	-5.3532
NM_001001449_at	AF067063	cDNA sequence AF067063	380878	NM_001001449,NP_001001449	NA	Mm.327311	O70618	6.37101	6.31366	1.04056	1.04056	6.37454	6.31366	1.04311	1.04311	6.27567	6.30841	0.977568	-1.02295	6.31366	6.30841	1.00365	1.00365	0.0573573	6.32614	1.12498	0.281568	0.817427	-5.6807	6.43719	6.32614	95.441	2.11499e-19	8.21108e-19	34.1637	-0.032731	6.32614	-0.641973	0.532396	0.840035	-7.03738	0.00525201	6.32614	0.103011	0.919576	0.998075	-5.35492
NM_001001450_at	Ssxb2	synovial sarcoma, X member B, breakpoint 2	387132	NM_001001450,NM_001134226,NP_001001450,NP_001127698	ENSMUSG00000023165	Mm.379565	Q80ZT4,Q8C5Z3	4.95944	4.94992	1.00662	1.00662	5.03938	4.94992	1.06397	1.06397	4.91798	4.89579	1.0155	1.0155	4.94992	4.89579	1.03823	1.03823	0.00952155	4.96343	0.0730619	0.942904	0.996292	-6.30665	5.1688	4.96343	29.9816	4.27022e-13	4.42502e-13	20.5051	0.022191	4.96343	0.170278	0.867494	0.967234	-7.23959	0.0541261	4.96343	0.415327	0.684887	0.995389	-5.2871
NM_001001451_at	Tas2r138	taste receptor, type 2, member 138	387513	NM_001001451,NP_001001451	ENSMUSG00000058250	Mm.377920	Q7TQA6	5.40424	5.40098	1.00226	1.00226	5.47158	5.40098	1.05015	1.05015	5.37142	5.42674	0.962384	-1.03909	5.40098	5.42674	0.982308	-1.01801	0.0032557	5.42538	0.0439361	0.965644	0.997138	-6.30842	5.57585	5.42538	56.8813	1.41688e-16	2.05359e-16	28.5136	-0.0553148	5.42538	-0.746481	0.469075	0.806676	-6.96235	-0.0257522	5.42538	-0.34753	0.733929	0.995389	-5.30866
NM_001001452_at	Tas2r143	taste receptor, type 2, member 143	387514	NM_001001452,NP_001001452	ENSMUSG00000046652	Mm.377921	Q7TQB9	4.63598	4.65117	0.989523	-1.01059	4.66134	4.65117	1.00707	1.00707	4.74071	4.64491	1.06866	1.06866	4.65117	4.64491	1.00435	1.00435	-0.015195	4.67265	-0.171952	0.866206	0.988688	-6.29401	4.68418	4.67265	40.0702	1.14453e-14	1.26627e-14	24.2108	0.0957977	4.67265	1.08408	0.298635	0.673552	-6.65186	0.00626352	4.67265	0.0708802	0.944606	0.998439	-5.35728
NM_001001453_at	Tas2r144	taste receptor, type 2, member 144	387515	NM_001001453,NP_001001453	ENSMUSG00000051917	Mm.377922	Q7TQB8	5.04782	5.04302	1.00333	1.00333	5.14748	5.04302	1.07509	1.07509	5.03415	4.98495	1.03469	1.03469	5.04302	4.98495	1.04107	1.04107	0.00479736	5.06598	0.0890638	0.930431	0.994569	-6.30529	5.30176	5.06598	74.4046	4.84965e-18	1.12329e-17	31.5845	0.0491989	5.06598	0.913385	0.378184	0.742612	-6.82139	0.0580663	5.06598	1.07801	0.301233	0.995389	-4.89416
NM_001001454_at	Ttyh1	tweety homolog 1 (Drosophila)	57776	NM_001001454,NM_001109765,NM_021324,NP_001001454,NP_001103235,NP_067299	ENSMUSG00000030428	Mm.29729	Q9D3A9	12.2248	12.1946	1.02116	1.02116	12.1175	12.1946	0.94795	-1.05491	12.1263	12.1508	0.983161	-1.01713	12.1946	12.1508	1.03082	1.03082	0.0302023	12.143	0.623105	0.544328	0.927827	-6.10985	11.9867	12.143	186.94	4.45303e-23	3.08963e-21	39.289	-0.0245	12.143	-0.505459	0.621961	0.882775	-7.11932	0.0437967	12.143	0.903572	0.383171	0.995389	-5.02736
NM_001001488_at	Atp8b1	ATPase, class I, type 8B, member 1	54670	NM_001001488,NP_001001488	ENSMUSG00000039529	Mm.270043,Mm.456199	Q148W0,Q923U1	5.77095	5.68651	1.06028	1.06028	5.76884	5.68651	1.05873	1.05873	5.75876	5.73661	1.01547	1.01547	5.68651	5.73661	0.965871	-1.03533	0.0844397	5.74213	1.04766	0.314476	0.83327	-5.76066	5.85012	5.74213	54.8679	2.22753e-16	3.0847e-16	28.0839	0.0221513	5.74213	0.274835	0.787897	0.944917	-7.2147	-0.0500972	5.74213	-0.621564	0.54531	0.995389	-5.1991
NM_001001489_at	BC021785	cDNA sequence BC021785	215928	NM_001001489,NM_001113385,NM_001113388,NP_001001489,NP_001106856,NP_001106859	ENSMUSG00000038528	Mm.31744	Q3TN71,Q8C3P4,Q8VC53	6.08032	5.99823	1.05855	1.05855	6.14481	5.99823	1.10694	1.10694	6.16043	6.15185	1.00596	1.00596	5.99823	6.15185	0.898993	-1.11236	0.0820877	6.11826	0.954748	0.357662	0.857652	-5.85041	6.32362	6.11826	55.5978	1.887e-16	2.65446e-16	28.2419	0.00857703	6.11826	0.099758	0.922106	0.980658	-7.2498	-0.153618	6.11826	-1.7867	0.0980499	0.985764	-4.18747
NM_001001490_at	Oxgr1	oxoglutarate (alpha-ketoglutarate) receptor 1	239283	NM_001001490,NP_001001490	ENSMUSG00000044819	Mm.138520	Q6IYF8	5.02132	5.00697	1.00999	1.00999	5.05519	5.00697	1.03398	1.03398	5.01769	4.96517	1.03708	1.03708	5.00697	4.96517	1.0294	1.0294	0.0143466	5.01753	0.264793	0.79545	0.979304	-6.27292	5.12034	5.01753	71.4391	8.0875e-18	1.72466e-17	31.1363	0.0525267	5.01753	0.969476	0.350548	0.718741	-6.76842	0.0418089	5.01753	0.77166	0.454544	0.995389	-5.11474
NM_001001491_at	Tpm4	tropomyosin 4	326618	NM_001001491,NP_001001491	ENSMUSG00000031799	Mm.295124	Q6IRU2	9.26147	8.91664	1.27	1.27	9.44904	8.91664	1.44633	1.44633	9.65914	8.86011	1.73993	1.73993	8.91664	8.86011	1.03996	1.03996	0.344828	9.25378	4.56401	0.000574621	0.0748947	-0.0291444	10.0752	9.25378	100.805	1.06277e-19	4.68671e-19	34.6873	0.799026	9.25378	10.5756	1.24888e-07	1.83975e-05	8.02991	0.0565338	9.25378	0.748261	0.468039	0.995389	-5.12897
NM_001001492_at	Lca5l	Leber congenital amaurosis 5-like	385668	NM_001001492,NP_001001492	ENSMUSG00000045275	Mm.24626	Q8C0X0	5.14547	5.17456	0.980043	-1.02036	5.37664	5.17456	1.15036	1.15036	5.16694	5.12571	1.02899	1.02899	5.17456	5.12571	1.03444	1.03444	-0.0290833	5.23463	-0.335732	0.742597	0.971121	-6.25084	5.6943	5.23463	49.6902	7.72621e-16	9.6813e-16	26.8848	0.0412294	5.23463	0.475944	0.64226	0.890726	-7.13458	0.0488451	5.23463	0.563858	0.582747	0.995389	-5.22706
NM_001001493_at	BC056474	cDNA sequence BC056474	414077	NM_001001493,NP_001001493	ENSMUSG00000059355	Mm.35790	Q3UI07,Q6ZWX0	11.1057	11.1463	0.972245	-1.02855	11.2399	11.1463	1.067	1.067	11.1064	11.1377	0.978518	-1.02195	11.1463	11.1377	1.00599	1.00599	-0.0406082	11.1694	-0.508886	0.619625	0.945523	-6.17562	11.4005	11.1694	107.997	4.46325e-20	2.33668e-19	35.3227	-0.03133	11.1694	-0.392614	0.701165	0.913376	-7.17287	0.00861334	11.1694	0.107939	0.915744	0.998018	-5.35449
NM_001001495_at	Tnip3	TNFAIP3 interacting protein 3	414084	NM_001001495,NP_001001495	ENSMUSG00000044162	Mm.117558	Q3MI11,Q3SXA6,Q8BZU4	4.83146	4.80292	1.01998	1.01998	4.86116	4.80292	1.0412	1.0412	4.76203	4.87904	0.922098	-1.08448	4.80292	4.87904	0.948604	-1.05418	0.0285479	4.83127	0.621291	0.545483	0.927903	-6.11099	4.93426	4.83127	81.1754	1.62177e-18	4.48287e-18	32.5204	-0.117008	4.83127	-2.54646	0.0248372	0.173601	-4.449	-0.0761227	4.83127	-1.65667	0.122258	0.995389	-4.3332
NM_001001496_at	Gja6	gap junction protein, alpha 6	414089	NM_001001496,NP_001001496	ENSMUSG00000055691	Mm.123113	Q3TFY9,Q6S5G4	5.79717	5.77995	1.01201	1.01201	5.86742	5.77995	1.0625	1.0625	5.82435	5.73403	1.06461	1.06461	5.77995	5.73403	1.03234	1.03234	0.0172193	5.81086	0.320705	0.75369	0.973043	-6.25595	5.99001	5.81086	84.3334	1.00339e-18	3.01028e-18	32.9196	0.0903186	5.81086	1.68216	0.117133	0.426502	-5.88496	0.0459188	5.81086	0.855228	0.408391	0.995389	-5.06077
NM_001001559_at	Dub2a	deubiquitinating enzyme 2a	384701	NM_001001559,NP_001001559	ENSMUSG00000057321	Mm.389967	Q923V2,Q923V3	5.90233	5.82498	1.05508	1.05508	7.20035	5.82498	2.59435	2.59435	5.95285	5.9808	0.980812	-1.01956	5.82498	5.9808	0.89762	-1.11406	0.0773535	6.37697	0.379879	0.71036	0.96465	-6.23452	9.22473	6.37697	34.2452	8.14712e-14	8.63111e-14	22.2143	-0.0279515	6.37697	-0.137268	0.892988	0.974235	-7.24503	-0.155824	6.37697	-0.765242	0.45822	0.995389	-5.11868
NM_001001565_at	Chpf	chondroitin polymerizing factor	74241	NM_001001565,NM_001001566,NP_001001565,NP_001001566	ENSMUSG00000032997	Mm.260577	Q6IQX7	10.1059	10.1959	0.939527	-1.06437	9.83073	10.1959	0.776389	-1.28801	10.2066	10.1445	1.04398	1.04398	10.1959	10.1445	1.03628	1.03628	-0.0899933	10.0567	-1.32824	0.207652	0.760415	-5.44914	9.328	10.0567	104.073	7.11235e-20	3.39503e-19	34.9849	0.0620878	10.0567	0.916377	0.376673	0.741685	-6.81863	0.051414	10.0567	0.758838	0.461908	0.995389	-5.12259
NM_001001566_at	Chpf	chondroitin polymerizing factor	74241	NM_001001565,NM_001001566,NP_001001565,NP_001001566	ENSMUSG00000032997	Mm.260577	Q6IQX7	10.335	10.4308	0.935705	-1.06871	10.0101	10.4308	0.747054	-1.33859	10.433	10.3828	1.03544	1.03544	10.4308	10.3828	1.03386	1.03386	-0.0958747	10.2707	-1.22416	0.243286	0.78975	-5.57145	9.42698	10.2707	90.9886	3.85842e-19	1.35548e-18	33.6928	0.0502396	10.2707	0.641475	0.532709	0.840286	-7.03771	0.04804	10.2707	0.61339	0.55053	0.995389	-5.20322
NM_001001602_at	Dab2ip	disabled homolog 2 (Drosophila) interacting protein	69601	NM_001001602,NM_001114124,NM_001114125,NP_001001602,NP_001107596,NP_001107597	ENSMUSG00000026883	Mm.29629	Q3U2G7,Q3UHC7,Q52KF5,Q6Y636	9.58394	9.66328	0.946491	-1.05653	9.68773	9.66328	1.01709	1.01709	9.5266	9.64127	0.923592	-1.08273	9.66328	9.64127	1.01537	1.01537	-0.0793394	9.63801	-1.90407	0.0799828	0.567858	-4.65295	9.76407	9.63801	177.136	8.77743e-23	4.01732e-21	38.9887	-0.114672	9.63801	-2.75202	0.0168742	0.135985	-4.07444	0.0220097	9.63801	0.528213	0.606529	0.995389	-5.24305
NM_001001650_at	Prss48	protease, serine, 48	368202	NM_001001650,NP_001001650	ENSMUSG00000049013	Mm.253822	Q14B25	5.51467	5.56247	0.967408	-1.03369	5.62406	5.56247	1.04361	1.04361	5.52105	5.45137	1.04949	1.04949	5.56247	5.45137	1.08005	1.08005	-0.0478042	5.55178	-0.873071	0.398956	0.875915	-5.92335	5.74035	5.55178	79.2507	2.19318e-18	5.78517e-18	32.2659	0.0696819	5.55178	1.27263	0.226128	0.596937	-6.43714	0.111101	5.55178	2.02909	0.0641198	0.966986	-3.90226
NM_001001714_at	Sohlh1	spermatogenesis and oogenesis specific basic helix-loop-helix 1	227631	NM_001001714,NP_001001714	ENSMUSG00000059625	Mm.301632	Q6IUP1	6.72726	6.61589	1.08025	1.08025	6.79489	6.61589	1.1321	1.1321	6.5891	6.6876	0.934005	-1.07066	6.61589	6.6876	0.951511	-1.05096	0.111368	6.68944	1.18691	0.257158	0.800954	-5.61335	7.0077	6.68944	56.4561	1.55685e-16	2.23307e-16	28.4245	-0.0984975	6.68944	-1.04973	0.313556	0.687572	-6.68794	-0.0717085	6.68944	-0.764232	0.458801	0.995389	-5.1193
NM_001001735_at	Whsc1l1	Wolf-Hirschhorn syndrome candidate 1-like 1 (human)	234135	NM_001001735,NM_001081269,NP_001001735,NP_001074738	ENSMUSG00000054823	Mm.217337	Q6P2L6	10.8914	10.7895	1.07322	1.07322	10.7234	10.7895	0.955279	-1.04681	10.6642	10.7572	0.937572	-1.06659	10.7895	10.7572	1.0226	1.0226	0.101945	10.7321	1.51583	0.154238	0.697924	-5.21044	10.5735	10.7321	118.846	1.33745e-20	9.16739e-20	36.1574	-0.0929991	10.7321	-1.38281	0.190736	0.550782	-6.29942	0.0322405	10.7321	0.479387	0.639875	0.995389	-5.26334
NM_001001738_at	Itprip	inositol 1,4,5-triphosphate receptor interacting protein	414801	NM_001001738,NP_001001738	ENSMUSG00000079254	Mm.29457	Q3TNL8	6.791	6.612	1.1321	1.1321	6.87966	6.612	1.20386	1.20386	7.17256	6.76986	1.32198	1.32198	6.612	6.76986	0.896354	-1.11563	0.179002	6.86154	2.1135	0.055112	0.502331	-4.32373	7.19165	6.86154	64.1881	3.10498e-17	5.41525e-17	29.9265	0.402702	6.86154	4.75477	0.000409548	0.00957285	-0.326826	-0.157859	6.86154	-1.86387	0.0858002	0.985764	-4.09841
NM_001001792_at	Zfp239	zinc finger protein 239	22685	NM_001001792,NM_008616,NP_001001792,NP_032642	ENSMUSG00000042097	Mm.249661	P24399	8.33409	8.5869	0.839259	-1.19153	8.32153	8.5869	0.831984	-1.20195	8.60749	8.655	0.967608	-1.03348	8.5869	8.655	0.953894	-1.04833	-0.252812	8.51113	-1.7673	0.101366	0.61524	-4.85801	8.04987	8.51113	42.5386	5.41627e-15	6.14853e-15	24.9619	-0.0475051	8.51113	-0.332088	0.745281	0.928753	-7.19618	-0.0680995	8.51113	-0.476055	0.642183	0.995389	-5.26466
NM_001001796_at	Prrxl1	paired related homeobox protein-like 1	107751	NM_001001796,NP_001001796	ENSMUSG00000041730	Mm.119274	Q8BYH0	6.5834	6.62103	0.974256	-1.02642	6.67264	6.62103	1.03642	1.03642	6.64076	6.72619	0.9425	-1.06101	6.62103	6.72619	0.929697	-1.07562	-0.037627	6.66622	-0.566939	0.580714	0.938313	-6.14377	6.76887	6.66622	77.0964	3.10178e-18	7.73251e-18	31.9704	-0.085436	6.66622	-1.28729	0.221133	0.591161	-6.41931	-0.105168	6.66622	-1.5846	0.13782	0.995389	-4.41136
NM_001001798_at	Atp11c	ATPase, class VI, type 11C	320940	NM_001001798,NM_001037863,NP_001001798,NP_001032952	ENSMUSG00000062949	Mm.476917	Q9QZW0	7.39043	7.31231	1.05564	1.05564	7.50837	7.31231	1.14557	1.14557	7.53335	7.25784	1.21042	1.21042	7.31231	7.25784	1.03848	1.03848	0.0781222	7.41803	0.895537	0.387287	0.870547	-5.90386	7.76341	7.41803	67.2733	1.72121e-17	3.26666e-17	30.4623	0.275507	7.41803	3.15822	0.00781228	0.0815652	-3.31615	0.0544706	7.41803	0.624412	0.543497	0.995389	-5.19766
NM_001001803_at	Spink7	serine peptidase inhibitor, Kazal type 7 (putative)	408198	NM_001001803,NP_001001803,XR_035113,XR_035114	ENSMUSG00000060201	Mm.478742	Q6IE32	4.58877	4.62545	0.974898	-1.02575	4.53925	4.62545	0.942005	-1.06157	4.63285	4.56347	1.04927	1.04927	4.62545	4.56347	1.0439	1.0439	-0.0366771	4.58297	-0.843831	0.414496	0.882084	-5.94807	4.4283	4.58297	77.0156	3.14295e-18	7.81894e-18	31.9591	0.0693819	4.58297	1.59627	0.135189	0.461937	-6.00946	0.0619766	4.58297	1.4259	0.178197	0.995389	-4.57603
NM_001001804_at	Ephx4	epoxide hydrolase 4	384214	NM_001001804,NP_001001804	ENSMUSG00000033805	Mm.332550	Q6IE26	9.69177	9.8067	0.923424	-1.08293	9.83571	9.8067	1.02031	1.02031	9.86592	9.85512	1.00752	1.00752	9.8067	9.85512	0.966993	-1.03413	-0.114934	9.84013	-1.37763	0.192291	0.747179	-5.38849	9.93669	9.84013	90.0342	4.40595e-19	1.51713e-18	33.5872	0.0108026	9.84013	0.129483	0.899019	0.975429	-7.24615	-0.0484225	9.84013	-0.580405	0.571874	0.995389	-5.2193
NM_001001805_at	Olfr576	olfactory receptor 576	258248	NM_001001805,NP_001001805	ENSMUSG00000073962	Mm.377392	Q3KP09,Q6W055,Q8VEQ7	4.8056	4.7697	1.02519	1.02519	4.81797	4.7697	1.03402	1.03402	4.92221	4.87336	1.03444	1.03444	4.7697	4.87336	0.930675	-1.07449	0.0358958	4.84183	0.474915	0.642973	0.951218	-6.19273	4.87241	4.84183	48.7301	9.86798e-16	1.21738e-15	26.646	0.0488562	4.84183	0.646386	0.529626	0.839088	-7.03442	-0.103651	4.84183	-1.37134	0.194193	0.995389	-4.63004
NM_001001806_at	Zfp36l2	zinc finger protein 36, C3H type-like 2	12193	NM_001001806,NP_001001806	ENSMUSG00000045817	Mm.259321	P23949,Q3TCE3,Q3TU59,Q9EQL7,Q9EQL8	9.58087	9.14749	1.3504	1.3504	9.88444	9.14749	1.66665	1.66665	9.967	9.18304	1.72186	1.72186	9.14749	9.18304	0.975659	-1.02495	0.433386	9.59391	6.11628	4.21418e-05	0.0158895	2.43974	10.7732	9.59391	114.931	2.03899e-20	1.2675e-19	35.8719	0.783968	9.59391	11.064	7.44493e-08	1.20921e-05	8.55753	-0.0355511	9.59391	-0.501725	0.624511	0.995389	-5.25429
NM_001001807_at	Olfr234	olfactory receptor 234	258502	NM_001001807,NP_001001807	ENSMUSG00000054036	Mm.377539	Q3B855,Q6W072,Q8VFD8	5.92211	5.86228	1.04234	1.04234	5.79739	5.86228	0.956017	-1.04601	5.9058	5.94634	0.972292	-1.0285	5.86228	5.94634	0.9434	-1.06	0.0598235	5.86645	0.625565	0.542764	0.926941	-6.1083	5.67014	5.86645	44.8204	2.81507e-15	3.28454e-15	25.6136	-0.0405391	5.86645	-0.423911	0.678777	0.905192	-7.15932	-0.0840584	5.86645	-0.878986	0.395861	0.995389	-5.04455
NM_001001808_at	Olfr221	olfactory receptor 221	258420	NM_001001808,NM_207576,NP_001001808,NP_997459	ENSMUSG00000044286	Mm.377946	Q6W079,Q7TQP7,Q8VF68,Q9EQN8	5.51131	5.51986	0.994089	-1.00595	5.53226	5.51986	1.00863	1.00863	5.69237	5.48363	1.15568	1.15568	5.51986	5.48363	1.02543	1.02543	-0.00855353	5.55349	-0.106884	0.916563	0.992764	-6.30347	5.55513	5.55349	52.4741	3.89913e-16	5.14019e-16	27.5472	0.208736	5.55349	2.60836	0.0221166	0.161661	-4.33708	0.0362287	5.55349	0.452712	0.658452	0.995389	-5.27363
NM_001001809_at	Olfr218	olfactory receptor 218	258880	NM_001001809,NP_001001809	ENSMUSG00000046643	Mm.377732	Q3MI31,Q6W081,Q8VGE0	4.44973	4.48265	0.977435	-1.02309	4.48917	4.48265	1.00453	1.00453	4.40296	4.61205	0.865082	-1.15596	4.48265	4.61205	0.914212	-1.09384	-0.0329271	4.49563	-0.603317	0.557002	0.931332	-6.12215	4.5154	4.49563	62.5417	4.30376e-17	7.17301e-17	29.6266	-0.20909	4.49563	-3.83113	0.00219538	0.0335438	-2.04154	-0.129399	4.49563	-2.37095	0.0344298	0.93476	-3.47881
NM_001001810_at	Olfr1206	olfactory receptor 1206	258896	NM_001001810,NP_001001810	ENSMUSG00000062757	Mm.377739	Q6W036,Q8VGF4	4.67871	4.67358	1.00356	1.00356	4.71972	4.67358	1.0325	1.0325	4.61685	4.69514	0.947184	-1.05576	4.67358	4.69514	0.985171	-1.01505	0.00513035	4.68252	0.0870771	0.931979	0.994652	-6.30547	4.78636	4.68252	61.4106	5.41297e-17	8.75406e-17	29.4147	-0.0782828	4.68252	-1.32869	0.20751	0.573519	-6.36814	-0.0215542	4.68252	-0.365838	0.720554	0.995389	-5.3032
NM_001001880_at	Mpzl1	myelin protein zero-like 1	68481	NM_001001880,NM_001083897,NP_001001880,NP_001077366	ENSMUSG00000026566	Mm.46438	Q3TEW6	10.3064	10.3665	0.959146	-1.04259	9.9798	10.3665	0.764858	-1.30743	10.3501	10.3877	0.974276	-1.0264	10.3665	10.3877	0.985464	-1.01475	-0.0601777	10.2294	-1.03537	0.319958	0.837567	-5.77294	9.42979	10.2294	122.643	9.00105e-21	6.86447e-20	36.419	-0.037597	10.2294	-0.646863	0.529327	0.839088	-7.0341	-0.0211247	10.2294	-0.363454	0.72229	0.995389	-5.30393
NM_001001881_at	2510009E07Rik	RIKEN cDNA 2510009E07 gene	72190	NM_001001881,NP_001001881	ENSMUSG00000043391	Mm.476801	Q6GQU0,Q8BPV4	8.75847	8.81985	0.958343	-1.04347	8.82675	8.81985	1.00479	1.00479	8.79939	8.85612	0.961446	-1.0401	8.81985	8.85612	0.975178	-1.02545	-0.0613861	8.8257	-1.08184	0.299593	0.825521	-5.72589	8.86779	8.8257	118.138	1.44191e-20	9.71699e-20	36.107	-0.0567225	8.8257	-0.99965	0.336289	0.707704	-6.7388	-0.0362626	8.8257	-0.639074	0.534219	0.995389	-5.19012
NM_001001882_at	Rtel1	regulator of telomere elongation helicase 1	269400	NM_001001882,NM_001166665,NM_001166666,NM_001166667,NM_001166668,NP_001001882,NP_001160137,NP_001160138,NP_001160139,NP_001160140,NR_030710	ENSMUSG00000038685	Mm.11333	Q0VGM9,Q5F0J9	7.55348	7.71634	0.893255	-1.1195	7.42015	7.71634	0.814399	-1.2279	7.55465	7.54349	1.00777	1.00777	7.71634	7.54349	1.12728	1.12728	-0.162856	7.53887	-1.87137	0.0846873	0.579062	-4.70276	7.05729	7.53887	61.3019	5.5347e-17	8.93087e-17	29.394	0.0111597	7.53887	0.128236	0.899986	0.975843	-7.24632	0.172852	7.53887	1.98623	0.0691992	0.972684	-3.9538
NM_001001883_at	Hecw2	HECT, C2 and WW domain containing E3 ubiquitin protein ligase 2	329152	NM_001001883,NM_172655,NP_001001883,NP_766243	ENSMUSG00000042807	Mm.132150,Mm.447527	Q6I6G8,Q8BQD5,Q8C8B5	9.16643	9.33652	0.888786	-1.12513	8.83336	9.33652	0.705556	-1.41732	9.12879	9.15906	0.979236	-1.0212	9.33652	9.15906	1.1309	1.1309	-0.170093	9.07428	-1.50329	0.157407	0.702412	-5.22709	8.16365	9.07428	54.5408	2.40112e-16	3.30185e-16	28.0123	-0.030271	9.07428	-0.267537	0.793385	0.945624	-7.21682	0.177466	9.07428	1.56845	0.141533	0.995389	-4.4286
NM_001001884_at	Nckap5l	NCK-associated protein 5-like	380969	NM_001001884,NP_001001884	ENSMUSG00000023009	Mm.22915	Q6GQX2	8.65229	8.67148	0.986784	-1.01339	8.64392	8.67148	0.981079	-1.01929	8.82048	8.77265	1.0337	1.0337	8.67148	8.77265	0.932275	-1.07265	-0.0191935	8.71525	-0.226655	0.824327	0.982616	-6.28266	8.61218	8.71525	76.8789	3.21401e-18	7.97009e-18	31.9399	0.047821	8.71525	0.564717	0.582179	0.865571	-7.08602	-0.101173	8.71525	-1.19475	0.254188	0.995389	-4.79468
NM_001001885_at	Tmem151a	transmembrane protein 151A	381199	NM_001001885,NP_001001885	ENSMUSG00000061451	Mm.329663	Q6GQT5	9.78745	9.88618	0.933855	-1.07083	9.64791	9.88618	0.847761	-1.17958	9.8542	9.92601	0.951444	-1.05103	9.88618	9.92601	0.972772	-1.02799	-0.0987291	9.80277	-1.10969	0.287859	0.819648	-5.69688	9.33987	9.80277	79.356	2.15684e-18	5.70546e-18	32.2801	-0.0718095	9.80277	-0.807124	0.434565	0.784096	-6.91408	-0.0398264	9.80277	-0.44764	0.662011	0.995389	-5.27553
NM_001001892_at	H2-K1	histocompatibility 2, K1, K region	14972	NM_001001892,NP_001001892	ENSMUSG00000061232	Mm.422886,Mm.439675,Mm.440940,Mm.466882	O19449,O19468,O35641,P01901,P01902,P03991,P04223,P14428,Q1XIR8,Q31141,Q31142,Q31148,Q31156,Q31173,Q31189,Q31190,Q31191,Q31193,Q31290,Q31614,Q31634,Q3TH01,Q3TVI9,Q3UBW0,Q5KTQ0,Q5KTQ1,Q5KTQ2,Q61642,Q61894,Q61895,Q61896,Q64272,Q66JU6,Q6RJ37,Q7JJ15,Q7TN03,Q8SNA4,Q921P3,Q95555	8.61623	8.79231	0.885106	-1.12981	8.68489	8.79231	0.92825	-1.0773	8.7936	8.98242	0.877326	-1.13983	8.79231	8.98242	0.87654	-1.14085	-0.176078	8.79496	-2.0508	0.0616816	0.520677	-4.42406	8.61181	8.79496	75.8216	3.82543e-18	9.21993e-18	31.79	-0.188815	8.79496	-2.19914	0.0471918	0.255315	-5.05888	-0.190108	8.79496	-2.21421	0.0459145	0.940208	-3.67533
NM_001001932_at	Eea1	early endosome antigen 1	216238	NM_001001932,NP_001001932	ENSMUSG00000036499	Mm.210035,Mm.476895	Q05CS7,Q3TQY5,Q8BL66	8.82652	8.52498	1.23246	1.23246	9.04303	8.52498	1.43202	1.43202	8.58038	8.50012	1.05721	1.05721	8.52498	8.50012	1.01738	1.01738	0.301536	8.71654	2.53985	0.0251464	0.371093	-3.61016	9.66934	8.71654	61.5667	5.243e-17	8.52182e-17	29.4442	0.0802628	8.71654	0.676055	0.511223	0.831098	-7.01406	0.024861	8.71654	0.209405	0.83748	0.995389	-5.34091
NM_001001979_at	Megf10	multiple EGF-like-domains 10	70417	NM_001001979,NP_001001979	ENSMUSG00000024593	Mm.297863	Q6DIB5	9.03141	8.92954	1.07316	1.07316	9.00673	8.92954	1.05496	1.05496	9.11523	8.8405	1.20977	1.20977	8.92954	8.8405	1.06367	1.06367	0.101867	8.97782	0.747639	0.468401	0.903813	-6.02405	9.07158	8.97782	50.3295	6.58145e-16	8.33857e-16	27.0408	0.274731	8.97782	2.01635	0.0655926	0.310902	-5.36421	0.0890472	8.97782	0.653551	0.525148	0.995389	-5.18252
NM_001001980_at	Limch1	LIM and calponin homology domains 1	77569	NM_001001980,NP_001001980	ENSMUSG00000037736	Mm.374778	Q3UH68,Q8CGB7	9.29231	9.27844	1.00966	1.00966	9.44293	9.27844	1.12077	1.12077	9.2857	9.1823	1.0743	1.0743	9.27844	9.1823	1.0689	1.0689	0.0138748	9.31814	0.186303	0.855173	0.986593	-6.29133	9.68273	9.31814	98.2814	1.46221e-19	6.0703e-19	34.4466	0.103393	9.31814	1.3883	0.189099	0.548255	-6.29233	0.096132	9.31814	1.29081	0.219951	0.995389	-4.70713
NM_001001981_at	Utp14b	UTP14, U3 small nucleolar ribonucleoprotein, homolog B (yeast)	195434	NM_001001981,NM_001136226,NP_001001981,NP_001129698	ENSMUSG00000079470	Mm.276016	Q6EJB6	8.35049	8.21032	1.10203	1.10203	8.87575	8.21032	1.58604	1.58604	9.24498	8.07759	2.24606	2.24606	8.21032	8.07759	1.09637	1.09637	0.140166	8.64125	1.1131	0.286448	0.819648	-5.69329	9.80381	8.64125	58.8528	9.23655e-17	1.40246e-16	28.9165	1.1674	8.64125	9.27064	5.50284e-07	6.24681e-05	6.50887	0.132736	8.64125	1.0541	0.311631	0.995389	-4.91354
NM_001001982_at	A430105I19Rik	RIKEN cDNA A430105I19 gene	214239	NM_001001982,NP_001001982	ENSMUSG00000045838	Mm.379342	A3KGF9	7.65715	7.70342	0.968436	-1.03259	7.64853	7.70342	0.962664	-1.03878	7.48203	7.59728	0.923223	-1.08316	7.70342	7.59728	1.07635	1.07635	-0.0462712	7.61363	-0.642034	0.532357	0.925515	-6.09774	7.58932	7.61363	79.6033	2.07406e-18	5.52201e-18	32.3132	-0.115248	7.61363	-1.59912	0.134553	0.460958	-6.0054	0.106146	7.61363	1.47282	0.165333	0.995389	-4.52848
NM_001001983_at	Pi4ka	phosphatidylinositol 4-kinase, catalytic, alpha polypeptide	224020	NM_001001983,NP_001001983	ENSMUSG00000041720	Mm.5718	Q3UVT5,Q6DIC7,Q7TNG2,Q80Y45	11.804	11.8266	0.984459	-1.01579	11.6182	11.8266	0.865464	-1.15545	11.8183	11.7703	1.03378	1.03378	11.8266	11.7703	1.0398	1.0398	-0.0225966	11.7383	-0.509137	0.619454	0.945515	-6.17549	11.3168	11.7383	192.751	3.02814e-23	2.64937e-21	39.4513	0.0479244	11.7383	1.07981	0.300459	0.675048	-6.65639	0.0563035	11.7383	1.26861	0.227515	0.995389	-4.7278
NM_001001984_at	Kdm2a	lysine (K)-specific demethylase 2A	225876	NM_001001984,NP_001001984	ENSMUSG00000054611	Mm.31941	P59997	9.85421	9.81608	1.02678	1.02678	9.82596	9.81608	1.00687	1.00687	9.89174	9.79882	1.06653	1.06653	9.81608	9.79882	1.01204	1.01204	0.0381287	9.83212	0.651545	0.526399	0.923335	-6.09153	9.82171	9.83212	126.87	5.87433e-21	5.02164e-20	36.6938	0.0929196	9.83212	1.58781	0.137092	0.465901	-6.02149	0.0172604	9.83212	0.294947	0.772838	0.995389	-5.32279
NM_001001985_at	Nat8l	N-acetyltransferase 8-like	269642	NM_001001985,NP_001001985,XM_001475320,XP_001475370	ENSMUSG00000048142	Mm.274610	Q3UGX3	10.5875	10.7186	0.913141	-1.09512	10.5214	10.7186	0.872255	-1.14645	10.5831	10.6856	0.931406	-1.07365	10.7186	10.6856	1.02313	1.02313	-0.13109	10.6121	-1.98222	0.0696925	0.544201	-4.53211	10.2912	10.6121	117.633	1.52183e-20	1.00962e-19	36.0707	-0.102517	10.6121	-1.55017	0.145843	0.480509	-6.07452	0.0329948	10.6121	0.498915	0.626435	0.995389	-5.25545
NM_001001986_at	8430427H17Rik	RIKEN cDNA 8430427H17 gene	329540	NM_001001986,NM_001134300,NP_001001986,NP_001127772	ENSMUSG00000061411	Mm.50600	Q3TPB4,Q3TZG8,Q3UH85,Q52KQ8,Q6AXH3,Q6DIB4	10.0913	10.0382	1.03749	1.03749	10.021	10.0382	0.988118	-1.01202	10.2234	10.1249	1.07063	1.07063	10.0382	10.1249	0.94169	-1.06192	0.0530989	10.0903	0.793086	0.442405	0.895267	-5.98918	9.96857	10.0903	112.551	2.65368e-20	1.55413e-19	35.6898	0.0984589	10.0903	1.47058	0.165928	0.512009	-6.18372	-0.0866766	10.0903	-1.2946	0.218677	0.995389	-4.70357
NM_001001999_at	Gp1bb	glycoprotein Ib, beta polypeptide	14724	NM_001001999,NM_010327,NP_001001999,NP_034457	ENSMUSG00000050761	Mm.475622	P56400	9.12307	9.04054	1.05887	1.05887	8.94496	9.04054	0.935891	-1.0685	9.13144	9.21965	0.940687	-1.06305	9.04054	9.21965	0.883249	-1.13218	0.0825238	9.06426	1.38305	0.190665	0.746741	-5.38175	8.76031	9.06426	110.984	3.16603e-20	1.77989e-19	35.5664	-0.0882138	9.06426	-1.47841	0.163854	0.509194	-6.17316	-0.179107	9.06426	-3.00173	0.0105151	0.89133	-2.67117
NM_001002004_at	2610507B11Rik	RIKEN cDNA 2610507B11 gene	72503	NM_001002004,NP_001002004	ENSMUSG00000010277	Mm.237103	Q5SYL3	11.5534	11.562	0.99406	-1.00598	11.6072	11.562	1.03181	1.03181	11.5321	11.5403	0.994327	-1.00571	11.562	11.5403	1.01512	1.01512	-0.00859471	11.5671	-0.175907	0.863162	0.987897	-6.29329	11.6792	11.5671	180.695	6.83174e-23	3.63655e-21	39.1018	-0.00820779	11.5671	-0.167988	0.869259	0.967942	-7.24001	0.0216559	11.5671	0.443228	0.665115	0.995389	-5.27716
NM_001002005_at	Panx2	pannexin 2	406218	NM_001002005,NP_001002005	ENSMUSG00000058441	Mm.40547	Q4JGM2,Q6IMP4	10.4249	10.4945	0.952871	-1.04946	10.2331	10.4945	0.834247	-1.19869	10.4578	10.4749	0.988191	-1.01195	10.4945	10.4749	1.01368	1.01368	-0.0696477	10.3891	-1.34503	0.202323	0.755745	-5.42871	9.87573	10.3891	144.17	1.17444e-21	1.70549e-20	37.6616	-0.0171385	10.3891	-0.330978	0.7461	0.929028	-7.19657	0.0196064	10.3891	0.378637	0.711259	0.995389	-5.29923
NM_001002008_at	BC049807	cDNA sequence BC049807	381066	NM_001002008,NP_001002008	ENSMUSG00000067931	Mm.441097	Q6DFU8	8.96647	8.38634	1.49499	1.49499	8.82884	8.38634	1.35896	1.35896	9.66319	8.27023	2.62616	2.62616	8.38634	8.27023	1.08381	1.08381	0.580133	8.79311	5.40445	0.000134007	0.03098	1.35388	9.20253	8.79311	64.8056	2.75301e-17	4.88588e-17	30.0364	1.39296	8.79311	12.9766	1.16156e-08	2.72512e-06	10.4359	0.116111	8.79311	1.08168	0.29966	0.995389	-4.89115
NM_001002011_at	Lmna	lamin A	16905	NM_001002011,NM_001111102,NM_019390,NP_001002011,NP_001104572,NP_062263	ENSMUSG00000028063	Mm.243014,Mm.471227	P48678,Q3U733,Q3U7I5,Q3UCU3,Q8BNX5,Q9CTL2	8.10124	8.05891	1.02978	1.02978	8.11288	8.05891	1.03812	1.03812	8.16102	8.00347	1.11539	1.11539	8.05891	8.00347	1.03918	1.03918	0.0423309	8.08818	0.671778	0.513853	0.918642	-6.07804	8.17268	8.08818	98.0423	1.50773e-19	6.21961e-19	34.4233	0.157548	8.08818	2.50023	0.0270781	0.182861	-4.53203	0.0554398	8.08818	0.879811	0.39543	0.995389	-5.04398
NM_001002012_at	Hspa2	heat shock protein 2	15512	NM_001002012,NM_008301,NP_001002012,NP_032327	ENSMUSG00000059970	Mm.296181	P17156,Q99KD7	9.91829	10.0596	0.906718	-1.10288	9.85262	10.0596	0.866371	-1.15424	10.1953	10.1871	1.00564	1.00564	10.0596	10.1871	0.915372	-1.09245	-0.141274	10.0421	-1.07253	0.303592	0.828034	-5.73545	9.61284	10.0421	55.1674	2.08041e-16	2.8991e-16	28.149	0.00811613	10.0421	0.0616167	0.951835	0.988512	-7.25311	-0.12757	10.0421	-0.968495	0.351019	0.995389	-4.98004
NM_001002238_at	Tdrd1	tudor domain containing 1	83561	NM_001002238,NM_001002240,NM_001002241,NM_031387,NP_001002238,NP_001002240,NP_001002241,NP_113564	ENSMUSG00000025081	Mm.247541	Q99MV1	5.22152	5.18193	1.02782	1.02782	5.29437	5.18193	1.08106	1.08106	5.27105	5.25907	1.00834	1.00834	5.18193	5.25907	0.947931	-1.05493	0.039591	5.25772	0.696047	0.499037	0.914187	-6.06134	5.44325	5.25772	72.3405	6.90794e-18	1.51028e-17	31.2752	0.0119818	5.25772	0.210651	0.836528	0.958678	-7.23136	-0.0771458	5.25772	-1.3563	0.198808	0.995389	-4.64468
NM_001002239_at	Rpl17	ribosomal protein L17	319195	NM_001002239,NP_001002239	ENSMUSG00000062328	Mm.276337,Mm.471280	Q505B1,Q6PHZ1,Q6ZWZ7,Q80V08,Q9CPR4	5.67107	5.49997	1.12591	1.12591	5.61548	5.49997	1.08336	1.08336	5.9613	5.97371	0.99143	-1.00864	5.49997	5.97371	0.720094	-1.38871	0.171097	5.74159	0.456381	0.655883	0.953329	-6.20159	5.70319	5.74159	11.4996	4.76736e-08	4.77007e-08	8.21683	-0.0124176	5.74159	-0.0331223	0.974096	0.992874	-7.25456	-0.473742	5.74159	-1.26365	0.229234	0.995389	-4.73238
NM_001002240_at	Tdrd1	tudor domain containing 1	83561	NM_001002238,NM_001002240,NM_001002241,NM_031387,NP_001002238,NP_001002240,NP_001002241,NP_113564	ENSMUSG00000025081	Mm.247541	Q99MV1	5.21203	5.18027	1.02226	1.02226	5.29188	5.18027	1.08043	1.08043	5.2692	5.25218	1.01187	1.01187	5.18027	5.25218	0.951375	-1.05111	0.0317629	5.2546	0.543316	0.596392	0.941811	-6.15713	5.44341	5.2546	70.3858	9.74806e-18	2.01739e-17	30.971	0.0170213	5.2546	0.291156	0.775669	0.940687	-7.20977	-0.0719134	5.2546	-1.23011	0.241127	0.995389	-4.76303
NM_001002241_at	Tdrd1	tudor domain containing 1	83561	NM_001002238,NM_001002240,NM_001002241,NM_031387,NP_001002238,NP_001002240,NP_001002241,NP_113564	ENSMUSG00000025081	Mm.247541	Q99MV1	5.20821	5.1708	1.02627	1.02627	5.2898	5.1708	1.08598	1.08598	5.2632	5.24635	1.01175	1.01175	5.1708	5.24635	0.948984	-1.05376	0.0374098	5.24929	0.624338	0.543544	0.927207	-6.10907	5.44958	5.24929	68.751	1.30985e-17	2.58865e-17	30.7076	0.0168564	5.24929	0.281319	0.783032	0.943674	-7.21278	-0.0755439	5.24929	-1.26077	0.230237	0.995389	-4.73504
NM_001002267_at	Tmem158	transmembrane protein 158	72309	NM_001002267,NP_001002267	ENSMUSG00000054871	Mm.8569	Q6F5E0	9.09367	9.21622	0.918561	-1.08866	8.85765	9.21622	0.779933	-1.28216	9.06886	9.13607	0.954486	-1.04768	9.21622	9.13607	1.05713	1.05713	-0.122553	9.03941	-1.40504	0.18418	0.741474	-5.35415	8.38106	9.03941	72.6347	6.56426e-18	1.4482e-17	31.32	-0.0672046	9.03941	-0.770483	0.455216	0.797449	-6.94365	0.080157	9.03941	0.91898	0.375362	0.995389	-5.01638
NM_001002268_at	Gpr126	G protein-coupled receptor 126	215798	NM_001002268,NP_001002268	ENSMUSG00000039116	Mm.440142	Q66JT4,Q6F3F9	6.50623	6.44946	1.04013	1.04013	6.56715	6.44946	1.085	1.085	6.34977	6.54923	0.870875	-1.14827	6.44946	6.54923	0.933183	-1.0716	0.0567686	6.49151	0.478751	0.640316	0.951152	-6.19086	6.7153	6.49151	42.8103	5.00124e-15	5.69617e-15	25.0416	-0.199462	6.49151	-1.68214	0.117139	0.426502	-5.885	-0.0997685	6.49151	-0.841386	0.415813	0.995389	-5.07004
NM_001002272_at	Tro	trophinin	56191	NM_001002272,NM_019548,NP_001002272,NP_062421	ENSMUSG00000025272	Mm.3597	Q6DIC6,Q7TSJ9,Q80TJ5,Q8BSK0,Q8R564,Q924G8,Q99NC2,Q99PB3,Q99PH6,Q99PH7,Q99PM5,Q99PM6,Q99PW2,Q9WUN1	10.1443	10.0178	1.09159	1.09159	10.0719	10.0178	1.03818	1.03818	10.0638	9.96753	1.06902	1.06902	10.0178	9.96753	1.03549	1.03549	0.126425	10.0362	2.20435	0.0467464	0.472032	-4.17599	10.0898	10.0362	132.988	3.24651e-21	3.34276e-20	37.063	0.0962947	10.0362	1.679	0.117759	0.427738	-5.88962	0.0503095	10.0362	0.8772	0.396793	0.995389	-5.04578
NM_001002764_at	Smg6	Smg-6 homolog, nonsense mediated mRNA decay factor (C. elegans)	103677	NM_001002764,NP_001002764	ENSMUSG00000038290	Mm.288460	P61406	9.36194	9.14089	1.16558	1.16558	9.05976	9.14089	0.945316	-1.05785	9.3365	9.00131	1.26154	1.26154	9.14089	9.00131	1.10158	1.10158	0.221047	9.12392	3.5966	0.00340751	0.174381	-1.72868	8.82754	9.12392	108.575	4.1734e-20	2.21481e-19	35.3707	0.335182	9.12392	5.45367	0.000123422	0.00392079	0.90939	0.139579	9.12392	2.27106	0.0413821	0.940208	-3.60444
NM_001002786_at	Rab44	RAB44, member RAS oncogene family	442827	NM_001002786,NP_001002786	ENSMUSG00000064147	Mm.440341	Q8CB87	6.60594	6.56741	1.02707	1.02707	6.58494	6.56741	1.01223	1.01223	6.50826	6.61041	0.931647	-1.07337	6.56741	6.61041	0.970633	-1.03025	0.0385388	6.57021	0.462722	0.651452	0.952737	-6.1986	6.59196	6.57021	59.8297	7.51123e-17	1.16644e-16	29.1099	-0.102144	6.57021	-1.22641	0.242469	0.615935	-6.4923	-0.0430014	6.57021	-0.516302	0.614583	0.995389	-5.24817
NM_001002787_at	Ccin	calicin	442829	NM_001002787,NP_001002787	ENSMUSG00000070999	Mm.348215	Q8CDE2	5.29622	5.17115	1.09056	1.09056	5.21733	5.17115	1.03252	1.03252	5.17729	5.22563	0.967045	-1.03408	5.17115	5.22563	0.962942	-1.03848	0.125063	5.20063	0.981315	0.344903	0.85129	-5.82547	5.22406	5.20063	30.9864	2.83331e-13	2.94798e-13	20.9301	-0.0483443	5.20063	-0.379339	0.710752	0.916382	-7.17831	-0.0544795	5.20063	-0.427478	0.676245	0.995389	-5.28285
NM_001002791_at	Defb22	defensin beta 22	442835	NM_001002791,NP_001002791	ENSMUSG00000027468	Mm.99065	Q8BVC1	4.79829	4.78792	1.00722	1.00722	4.83193	4.78792	1.03097	1.03097	4.8609	4.85887	1.00141	1.00141	4.78792	4.85887	0.952011	-1.05041	0.0103719	4.83448	0.141347	0.88983	0.991857	-6.29901	4.89275	4.83448	50.4037	6.461e-16	8.19745e-16	27.0587	0.00203199	4.83448	0.0276917	0.978342	0.994464	-7.25473	-0.0709493	4.83448	-0.966889	0.35179	0.995389	-4.98125
NM_001002842_at	Pram1	PML-RAR alpha-regulated adaptor molecule 1	378460	NM_001002842,NP_001002842,NR_028279	ENSMUSG00000032739	Mm.272606,Mm.408916	Q6BCL1	5.58187	5.42337	1.11612	1.11612	5.47163	5.42337	1.03401	1.03401	5.4566	5.47299	0.988697	-1.01143	5.42337	5.47299	0.96619	-1.03499	0.158497	5.45836	2.70702	0.0183698	0.328417	-3.31915	5.46476	5.45836	70.5541	9.45968e-18	1.9698e-17	30.9976	-0.0163989	5.45836	-0.280082	0.783959	0.943836	-7.21315	-0.0496214	5.45836	-0.847499	0.412524	0.995389	-5.06596
NM_001002846_at	Fbxl12	F-box and leucine-rich repeat protein 12	30843	NM_001002846,NM_013911,NP_001002846,NP_038939	ENSMUSG00000066892	Mm.24608,Mm.479262	Q9EPX5	7.46335	7.59648	0.911852	-1.09667	7.21571	7.59648	0.768027	-1.30204	7.26768	7.46215	0.873893	-1.1443	7.59648	7.46215	1.09758	1.09758	-0.133128	7.36125	-1.88832	0.0822183	0.573699	-4.677	6.71111	7.36125	71.9583	7.38373e-18	1.59903e-17	31.2166	-0.194471	7.36125	-2.75842	0.0166717	0.135024	-4.06267	0.134326	7.36125	1.90531	0.0798097	0.985764	-4.04988
NM_001002894_at	Nlrp14	NLR family, pyrin domain containing 14	76858	NM_001002894,NP_001002894	ENSMUSG00000016626	Mm.35644	Q6B966,Q9EPG7	4.64712	4.57976	1.04779	1.04779	4.73358	4.57976	1.11251	1.11251	4.61798	4.65911	0.971893	-1.02892	4.57976	4.65911	0.946481	-1.05655	0.0673561	4.65989	0.834837	0.419355	0.884235	-5.95552	4.93062	4.65989	46.1963	1.92727e-15	2.2889e-15	25.9885	-0.0411312	4.65989	-0.509795	0.619005	0.882216	-7.117	-0.0793543	4.65989	-0.983546	0.343846	0.995389	-4.96869
NM_001002895_at	AI413582	expressed sequence AI413582	106672	NM_001002895,NP_001002895	ENSMUSG00000062753	Mm.61488	Q3V2N7,Q8R043	8.97912	9.44992	0.72156	-1.38589	8.893	9.44992	0.67975	-1.47113	9.19046	9.44576	0.837814	-1.19358	9.44992	9.44576	1.00289	1.00289	-0.47081	9.19453	-3.72758	0.00266435	0.159484	-1.49412	8.29302	9.19453	49.6335	7.83758e-16	9.80688e-16	26.8708	-0.255298	9.19453	-2.02129	0.0650184	0.309571	-5.35614	0.00416851	9.19453	0.0330037	0.974189	0.999926	-5.35895
NM_001002896_at	Bfsp2	beaded filament structural protein 2, phakinin	107993	NM_001002896,NP_001002896	ENSMUSG00000032556	Mm.335403,Mm.437003	Q3UYB8,Q6NVD9,Q8VDD7	6.23686	6.20907	1.01945	1.01945	6.52501	6.20907	1.24482	1.24482	6.19243	6.21981	0.981199	-1.01916	6.20907	6.21981	0.992583	-1.00747	0.0277914	6.32064	0.27513	0.787675	0.978541	-6.27003	6.98502	6.32064	52.273	4.09158e-16	5.37177e-16	27.5008	-0.0273818	6.32064	-0.271075	0.790722	0.945155	-7.2158	-0.0107406	6.32064	-0.10633	0.916994	0.998033	-5.35463
NM_001002897_at	Atg9b	ATG9 autophagy related 9 homolog B (S. cerevisiae)	213948	NM_001002897,NP_001002897	ENSMUSG00000038295	Mm.332252	Q6EBV9	6.95458	6.89106	1.04501	1.04501	7.07466	6.89106	1.13572	1.13572	6.78151	6.91594	0.911031	-1.09766	6.89106	6.91594	0.982903	-1.01739	0.0635179	6.93849	0.667331	0.516595	0.920244	-6.08104	7.31831	6.93849	58.1215	1.08069e-16	1.61276e-16	28.7691	-0.134427	6.93849	-1.41232	0.182073	0.53751	-6.2611	-0.0248787	6.93849	-0.26138	0.798022	0.995389	-5.33063
NM_001002898_at	Sirpb1	signal-regulatory protein beta 1	320832	NM_001002898,NM_178792,NM_198405,NP_001002898,NP_848907,NP_940797	ENSMUSG00000044138	Mm.330924,Mm.423523,Mm.425126	Q1AN90,Q3TCK7,Q3U390,Q6F5E9,Q6F5F0,Q6F5F1,Q6F5F2,Q76CT6,Q8BFX8,Q8BLX5	8.21102	8.11189	1.07112	1.07112	8.20726	8.11189	1.06834	1.06834	7.99097	8.16073	0.88899	-1.12487	8.11189	8.16073	0.966714	-1.03443	0.0991268	8.13051	1.18086	0.259465	0.802546	-5.62005	8.30075	8.13051	74.7493	4.5758e-18	1.06979e-17	31.635	-0.16976	8.13051	-2.0223	0.0649016	0.309358	-5.35448	-0.048839	8.13051	-0.581803	0.570961	0.995389	-5.21864
NM_001002900_at	Higd1c	HIG1 domain family, member 1C	380975	NM_001002900,NP_001002900	ENSMUSG00000056487	Mm.268451	Q1XG80,Q4W8Q9,Q76I25	4.72039	4.5867	1.0971	1.0971	4.73416	4.5867	1.10761	1.10761	4.66343	4.61331	1.03535	1.03535	4.5867	4.61331	0.981727	-1.01861	0.133689	4.66151	1.70492	0.11272	0.634455	-4.94858	4.8885	4.66151	47.1264	1.50119e-15	1.80618e-15	26.2346	0.0501213	4.66151	0.63919	0.534146	0.840973	-7.03923	-0.0266057	4.66151	-0.339299	0.739972	0.995389	-5.31102
NM_001002927_at	Penk	preproenkephalin	18619	NM_001002927,NP_001002927	ENSMUSG00000045573	Mm.475097	P22005,Q3UXY8,Q62256	10.063	9.85977	1.15128	1.15128	9.80735	9.85977	0.964316	-1.037	10.4139	10.0912	1.25069	1.25069	9.85977	10.0912	0.85179	-1.174	0.20324	10.0094	1.04486	0.315718	0.834397	-5.76347	9.6271	10.0094	37.4133	2.69886e-14	2.92083e-14	23.3425	0.322729	10.0094	1.65916	0.12175	0.436601	-5.91872	-0.23143	10.0094	-1.18979	0.256065	0.995389	-4.79907
NM_001002929_at	Nup85	nucleoporin 85	445007	NM_001002929,NP_001002929	ENSMUSG00000020739	Mm.4379	Q8R480	8.72501	8.76026	0.975861	-1.02474	8.50839	8.76026	0.839805	-1.19075	8.68926	8.75961	0.952407	-1.04997	8.76026	8.75961	1.00045	1.00045	-0.0352519	8.65495	-0.673825	0.512593	0.918572	-6.07665	8.1482	8.65495	117.736	1.50518e-20	1.0013e-19	36.0781	-0.0703501	8.65495	-1.34471	0.202422	0.567004	-6.34801	0.000647309	8.65495	0.0123731	0.990322	0.999926	-5.35934
NM_001003393_at	Igfl3	IGF-like family member 3	232925	NM_001003393,NP_001003393	ENSMUSG00000066756	Mm.37237	Q6B9Z0	4.78345	4.79337	0.993146	-1.0069	4.80519	4.79337	1.00823	1.00823	4.8941	4.81743	1.05458	1.05458	4.79337	4.81743	0.983456	-1.01682	-0.0099216	4.82433	-0.176021	0.863075	0.987897	-6.29327	4.82787	4.82433	64.747	2.78451e-17	4.93335e-17	30.026	0.076669	4.82433	1.3602	0.197603	0.55986	-6.32838	-0.024068	4.82433	-0.426995	0.676588	0.995389	-5.28302
NM_001003405_at	Try5	trypsin 5	103964	NM_001003405,NP_001003405	ENSMUSG00000036938	Mm.333022	Q3V2E0,Q62354,Q9QUK9	5.6683	5.73307	0.956096	-1.04592	5.66809	5.73307	0.955955	-1.04607	5.72165	5.7199	1.00122	1.00122	5.73307	5.7199	1.00917	1.00917	-0.0647727	5.70459	-1.13225	0.278614	0.815999	-5.67294	5.603	5.70459	74.0375	5.16086e-18	1.18394e-17	31.5303	0.00175463	5.70459	0.0306717	0.976012	0.993516	-7.25464	0.0131714	5.70459	0.23024	0.8216	0.995389	-5.33706
NM_001003664_at	Gm5409	predicted gene 5409	386551	NM_001003664,NP_001003664	ENSMUSG00000059014	Mm.443385	Q7M754	5.54147	5.51309	1.01986	1.01986	5.51278	5.51309	0.999783	-1.00022	5.56376	5.52333	1.02842	1.02842	5.51309	5.52333	0.992929	-1.00712	0.0283765	5.52603	0.358456	0.725935	0.967826	-6.24269	5.49812	5.52603	52.5017	3.87351e-16	5.10982e-16	27.5536	0.0404353	5.52603	0.510785	0.618332	0.881634	-7.11647	-0.0102368	5.52603	-0.129313	0.899151	0.997202	-5.35235
NM_001003666_at	Zfp457	zinc finger protein 457	431706	NM_001003666,NP_001003666	ENSMUSG00000055341	Mm.439456	Q7M6X7	7.06309	7.11771	0.96285	-1.03858	6.95169	7.11771	0.8913	-1.12196	6.76925	7.02605	0.83694	-1.19483	7.11771	7.02605	1.06559	1.06559	-0.0546172	6.96411	-0.750259	0.466876	0.903183	-6.02209	6.72997	6.96411	69.8837	1.06661e-17	2.17636e-17	30.891	-0.256804	6.96411	-3.52764	0.00388046	0.050807	-2.61657	0.0916526	6.96411	1.259	0.230852	0.995389	-4.73666
NM_001003667_at	Krt77	keratin 77	406220	NM_001003667,NP_001003667	ENSMUSG00000067594	Mm.292992	Q08EK4,Q08EK5,Q4L0E7,Q678L1,Q6IFZ6	7.66829	7.65058	1.01235	1.01235	7.62529	7.65058	0.982623	-1.01768	7.62907	7.76679	0.908953	-1.10017	7.65058	7.76679	0.922606	-1.08389	0.0177113	7.66184	0.148046	0.884649	0.990271	-6.298	7.5785	7.66184	47.8861	1.22847e-15	1.49451e-15	26.4315	-0.137722	7.66184	-1.15119	0.271027	0.64712	-6.5786	-0.116213	7.66184	-0.971402	0.349625	0.995389	-4.97786
NM_001003668_at	Krt83	keratin 83	406219	NM_001003668,NP_001003668	ENSMUSG00000047641	Mm.347934	Q6IMF0	6.36617	6.10901	1.19512	1.19512	6.39663	6.10901	1.22063	1.22063	6.3325	6.32609	1.00445	1.00445	6.10901	6.32609	0.8603	-1.16239	0.25716	6.30614	2.30851	0.0386316	0.443472	-4.00344	6.6995	6.30614	45.4624	2.35559e-15	2.77058e-15	25.7901	0.00640175	6.30614	0.0574682	0.955073	0.989407	-7.25337	-0.217089	6.30614	-1.9488	0.0739358	0.981805	-3.99845
NM_001003670_at	Gm5414	predicted gene 5414	406223	NM_001003670,NP_001003670	ENSMUSG00000064232	Mm.475602	Q6IFZ8	5.23164	5.27324	0.971576	-1.02926	5.29324	5.27324	1.01396	1.01396	5.21529	5.23088	0.98925	-1.01087	5.27324	5.23088	1.0298	1.0298	-0.0416011	5.25889	-0.478228	0.640677	0.951152	-6.19112	5.34405	5.25889	46.4389	1.80482e-15	2.15e-15	26.0532	-0.0155933	5.25889	-0.179254	0.860588	0.965791	-7.23791	0.0423617	5.25889	0.486972	0.634639	0.995389	-5.26031
NM_001003671_at	Pcdhac1	protocadherin alpha subfamily C, 1	353236	NM_001003671,NP_001003671	ENSMUSG00000007440	Mm.308500	Q91Y10	10.4348	10.4934	0.960189	-1.04146	10.1348	10.4934	0.77994	-1.28215	10.4723	10.4773	0.996547	-1.00347	10.4934	10.4773	1.01119	1.01119	-0.0586101	10.3574	-1.20084	0.251898	0.796844	-5.59779	9.62627	10.3574	149.091	7.69536e-22	1.31379e-20	37.8975	-0.00499086	10.3574	-0.102256	0.920163	0.980217	-7.24953	0.0160555	10.3574	0.328957	0.747591	0.995389	-5.31391
NM_001003672_at	Pcdhac2	protocadherin alpha subfamily C, 2	353237	NM_001003672,NP_001003672	ENSMUSG00000007440	Mm.308500	Q91Y09	10.9855	10.9873	0.998713	-1.00129	10.6673	10.9873	0.801051	-1.24836	10.9756	10.9811	0.996183	-1.00383	10.9873	10.9811	1.0043	1.0043	-0.00185731	10.8692	-0.0360936	0.971773	0.997635	-6.30875	10.1882	10.8692	149.666	7.33167e-22	1.27516e-20	37.924	-0.00551673	10.8692	-0.107208	0.916312	0.979585	-7.24898	0.00619126	10.8692	0.120316	0.90613	0.997501	-5.35329
NM_001003685_at	Ghrhr	growth hormone releasing hormone receptor	14602	NM_001003685,NP_001003685	ENSMUSG00000004654	Mm.89928	P32082,Q0VB62	6.72807	6.72285	1.00363	1.00363	6.81722	6.72285	1.0676	1.0676	6.69531	6.80083	0.929468	-1.07588	6.72285	6.80083	0.947382	-1.05554	0.00522495	6.76736	0.0672962	0.947402	0.996455	-6.30707	6.95618	6.76736	67.7266	1.58186e-17	3.04545e-17	30.5384	-0.105523	6.76736	-1.35911	0.197938	0.560192	-6.32976	-0.0779824	6.76736	-1.00439	0.334086	0.995389	-4.95271
NM_001003717_at	Osbpl8	oxysterol binding protein-like 8	237542	NM_001003717,NM_175489,NP_001003717,NP_780698	ENSMUSG00000020189	Mm.220204	Q69ZJ4	9.90345	9.8452	1.0412	1.0412	9.91099	9.8452	1.04666	1.04666	9.90468	9.77533	1.0938	1.0938	9.8452	9.77533	1.04962	1.04962	0.0582495	9.86647	0.882728	0.393911	0.874224	-5.91502	9.98055	9.86647	114.333	2.17753e-20	1.33424e-19	35.8267	0.129343	9.86647	1.9601	0.0724749	0.329141	-5.45551	0.0698674	9.86647	1.05879	0.30957	0.995389	-4.90977
NM_001003719_at	Ralgapa1	Ral GTPase activating protein, alpha subunit 1	56784	NM_001003719,NM_001112714,NM_019994,NP_001003719,NP_001106185,NP_064378	ENSMUSG00000021027	Mm.292180	Q3U5E2,Q6GYP7,Q9D5Q4	10.8061	10.7077	1.07057	1.07057	10.6535	10.7077	0.96317	-1.03824	10.7042	10.5616	1.10387	1.10387	10.7077	10.5616	1.10653	1.10653	0.0983831	10.6563	1.07657	0.301853	0.82705	-5.73132	10.5232	10.6563	87.0457	6.73758e-19	2.16379e-18	33.2454	0.142577	10.6563	1.56016	0.143474	0.476671	-6.06052	0.146046	10.6563	1.59812	0.134776	0.995389	-4.39685
NM_001003815_at	Epb4.1l1	erythrocyte protein band 4.1-like 1	13821	NM_001003815,NM_001006664,NM_013510,NP_001003815,NP_001006665,NP_038538	ENSMUSG00000027624	Mm.20852	Q8C8P2,Q9Z2H5	11.8259	11.7829	1.03021	1.03021	11.9052	11.7829	1.08842	1.08842	11.7202	11.7612	0.97202	-1.02879	11.7829	11.7612	1.01517	1.01517	0.0429447	11.8085	0.648846	0.528086	0.924018	-6.0933	12.067	11.8085	137.821	2.07102e-21	2.4466e-20	37.333	-0.0409425	11.8085	-0.618596	0.547202	0.847146	-7.05272	0.0217269	11.8085	0.328269	0.748099	0.995389	-5.3141
NM_001003817_at	Erbb2	v-erb-b2 erythroblastic leukemia viral oncogene homolog 2, neuro/glioblastoma derived oncogene homolog (avian)	13866	NM_001003817,NP_001003817	ENSMUSG00000062312	Mm.290822,Mm.406337	P70424,Q08615,Q80Y89,Q8C0E7,Q8R2X1	6.63239	6.62678	1.0039	1.0039	6.68822	6.62678	1.04351	1.04351	6.4553	6.63423	0.883358	-1.13204	6.62678	6.63423	0.994846	-1.00518	0.00561313	6.61357	0.093587	0.926909	0.994543	-6.30486	6.77758	6.61357	85.4212	8.53968e-19	2.63538e-18	33.0521	-0.17893	6.61357	-2.98328	0.0108898	0.101711	-3.64492	-0.00745424	6.61357	-0.124283	0.903051	0.997202	-5.35288
NM_001003824_at	Kcnq2	potassium voltage-gated channel, subfamily Q, member 2	16536	NM_001003824,NM_001003825,NM_001006668,NM_001006669,NM_001006674,NM_001006675,NM_001006676,NM_001006677,NM_001006678,NM_001006679,NM_001006680,NM_010611,NP_001003824,NP_001003825,NP_001006669,NP_001006670,NP_001006675,NP_001006676,NP_001006677,NP_001006678,NP_001006679,NP_001006680,NP_001006681,NP_034741	ENSMUSG00000016346	Mm.40615,Mm.440175	Q3UY10,Q9Z351	11.9317	11.8629	1.04883	1.04883	11.8046	11.8629	0.960402	-1.04123	11.7909	11.7966	0.99603	-1.00399	11.8629	11.7966	1.047	1.047	0.0687837	11.8125	1.19566	0.253846	0.798629	-5.6036	11.6828	11.8125	153.514	5.32502e-22	1.05277e-20	38.0967	-0.00573906	11.8125	-0.0997613	0.922103	0.980658	-7.2498	0.0662598	11.8125	1.15178	0.270794	0.995389	-4.8322
NM_001003825_at	Kcnq2	potassium voltage-gated channel, subfamily Q, member 2	16536	NM_001003824,NM_001003825,NM_001006668,NM_001006669,NM_001006674,NM_001006675,NM_001006676,NM_001006677,NM_001006678,NM_001006679,NM_001006680,NM_010611,NP_001003824,NP_001003825,NP_001006669,NP_001006670,NP_001006675,NP_001006676,NP_001006677,NP_001006678,NP_001006679,NP_001006680,NP_001006681,NP_034741	ENSMUSG00000016346	Mm.40615,Mm.440175	Q3UY10,Q9Z351	11.9257	11.8687	1.04026	1.04026	11.7995	11.8687	0.953153	-1.04915	11.784	11.7886	0.996823	-1.00319	11.8687	11.7886	1.05713	1.05713	0.0569419	11.8087	0.96551	0.352454	0.855321	-5.84037	11.6672	11.8087	149.545	7.40647e-22	1.27835e-20	37.9184	-0.00459021	11.8087	-0.0778319	0.939184	0.985814	-7.25189	0.0801574	11.8087	1.35915	0.197925	0.995389	-4.64191
NM_001003829_at	Jph4	junctophilin 4	319984	NM_001003829,NM_177049,NP_001003829,NP_796023	ENSMUSG00000022208	Mm.19047	Q69DJ0,Q69FB2,Q76JQ0,Q80WT0	8.41096	8.486	0.949316	-1.05339	8.15366	8.486	0.794247	-1.25905	8.35508	8.48733	0.912412	-1.096	8.486	8.48733	0.999083	-1.00092	-0.0750397	8.33954	-0.941119	0.364336	0.860931	-5.86297	7.69267	8.33954	72.9309	6.23679e-18	1.38697e-17	31.3649	-0.132243	8.33954	-1.65854	0.121876	0.436834	-5.91962	-0.00132384	8.33954	-0.0166031	0.987013	0.999926	-5.35929
NM_001003893_at	Masp2	mannan-binding lectin serine peptidase 2	17175	NM_001003893,NM_010767,NP_001003893,NP_034897	ENSMUSG00000028979	Mm.378962	Q3UEP7,Q91WP0	5.40766	5.4737	0.955258	-1.04684	5.5306	5.4737	1.04023	1.04023	5.3895	5.42843	0.973378	-1.02735	5.4737	5.42843	1.03187	1.03187	-0.0660377	5.46628	-1.08356	0.298857	0.825414	-5.72412	5.64897	5.46628	70.0668	1.0321e-17	2.11741e-17	30.9202	-0.0389278	5.46628	-0.638736	0.534432	0.841135	-7.03953	0.0452662	5.46628	0.742738	0.47126	0.995389	-5.13228
NM_001003898_at	Tardbp	TAR DNA binding protein	230908	NM_001003898,NM_001003899,NM_001008545,NM_001008546,NM_145556,NP_001003898,NP_001003899,NP_001008545,NP_001008546,NP_663531,NR_027864	ENSMUSG00000041459	Mm.22453,Mm.378962	Q05C33,Q3U591,Q3V0E7,Q544R5,Q6VYI4,Q6VYI5,Q8BLD4,Q8BUM1,Q8R0B4,Q921F2	8.01959	7.94243	1.05494	1.05494	8.38041	7.94243	1.3547	1.3547	7.92315	7.78238	1.10249	1.10249	7.94243	7.78238	1.11733	1.11733	0.0771583	8.06042	0.431818	0.67317	0.958145	-6.2128	8.9988	8.06042	38.07	2.17132e-14	2.36113e-14	23.5633	0.140771	8.06042	0.787828	0.445364	0.791647	-6.92981	0.160052	8.06042	0.895732	0.387187	0.995389	-5.03288
NM_001003899_at	Tardbp	TAR DNA binding protein	230908	NM_001003898,NM_001003899,NM_001008545,NM_001008546,NM_145556,NP_001003898,NP_001003899,NP_001008545,NP_001008546,NP_663531,NR_027864	ENSMUSG00000041459	Mm.22453,Mm.378962	Q05C33,Q3U591,Q3V0E7,Q544R5,Q6VYI4,Q6VYI5,Q8BLD4,Q8BUM1,Q8R0B4,Q921F2	8.01959	7.94243	1.05494	1.05494	8.38041	7.94243	1.3547	1.3547	7.92315	7.78238	1.10249	1.10249	7.94243	7.78238	1.11733	1.11733	0.0771583	8.06042	0.431818	0.67317	0.958145	-6.2128	8.9988	8.06042	38.07	2.17132e-14	2.36113e-14	23.5633	0.140771	8.06042	0.787828	0.445364	0.791647	-6.92981	0.160052	8.06042	0.895732	0.387187	0.995389	-5.03288
NM_001003908_at	Cltc	clathrin, heavy polypeptide (Hc)	67300	NM_001003908,NP_001003908	ENSMUSG00000047126	Mm.254588	Q3TAN1,Q3TJ98,Q3TYQ2,Q3U0H2,Q3UPJ3,Q5SXR6,Q5SXR7,Q68FD5,Q80U89,Q8K2I5	12.5697	12.3971	1.12706	1.12706	12.4561	12.3971	1.04171	1.04171	12.4874	12.2311	1.1944	1.1944	12.3971	12.2311	1.12196	1.12196	0.17257	12.402	3.4581	0.00442506	0.186834	-1.97743	12.4582	12.402	188.716	3.95286e-23	3.00809e-21	39.3398	0.256286	12.402	5.13567	0.00021126	0.00578809	0.354633	0.166022	12.402	3.32689	0.00567262	0.787303	-2.25798
NM_001003909_at	Ankib1	ankyrin repeat and IBR domain containing 1	70797	NM_001003909,NP_001003909	ENSMUSG00000040351	Mm.130148	Q6ZPS6	10.1856	10.1965	0.992465	-1.00759	10.2041	10.1965	1.00528	1.00528	10.1198	10.2049	0.942752	-1.06072	10.1965	10.2049	0.994173	-1.00586	-0.0109114	10.1846	-0.25284	0.804469	0.981503	-6.27614	10.2209	10.1846	179.034	7.67479e-23	3.80414e-21	39.0496	-0.0850496	10.1846	-1.97077	0.0711199	0.325503	-5.43829	-0.00843172	10.1846	-0.19538	0.84821	0.995389	-5.3433
NM_001003910_at	BC030307	cDNA sequence BC030307	103220	NM_001003910,NM_001003939,NM_153595,NP_001003910,NP_001003939,NP_705823	ENSMUSG00000044937	Mm.440762	Q692V3	5.65849	5.66874	0.992917	-1.00713	5.78443	5.66874	1.08349	1.08349	5.59752	5.6705	0.950673	-1.05189	5.66874	5.6705	0.998787	-1.00121	-0.0102544	5.69517	-0.193915	0.849333	0.985715	-6.28983	5.96308	5.69517	85.2421	8.76826e-19	2.69053e-18	33.0304	-0.0729784	5.69517	-1.38006	0.191562	0.552067	-6.30296	-0.00175165	5.69517	-0.0331245	0.974094	0.999926	-5.35894
NM_001003911_at	Adamts7	a disintegrin-like and metallopeptidase (reprolysin type) with thrombospondin type 1 motif, 7	108153	NM_001003911,NP_001003911	ENSMUSG00000032363	Mm.102141	Q68SA9,Q6PD18	6.77351	6.5996	1.12811	1.12811	6.80341	6.5996	1.15174	1.15174	6.59929	6.69598	0.935173	-1.06932	6.5996	6.69598	0.935377	-1.06909	0.17391	6.69298	1.90332	0.0800891	0.568052	-4.65411	7.02217	6.69298	58.095	1.08691e-16	1.6212e-16	28.7637	-0.0966948	6.69298	-1.05825	0.309805	0.68382	-6.67908	-0.0963794	6.69298	-1.0548	0.311321	0.995389	-4.91298
NM_001003912_at	Arhgef11	Rho guanine nucleotide exchange factor (GEF) 11	213498	NM_001003912,NP_001003912	ENSMUSG00000041977	Mm.287267	Q3TDN6,Q3U048,Q5DU33,Q68FM7,Q7TQK9	10.2981	10.3483	0.965799	-1.03541	10.0306	10.3483	0.802344	-1.24635	10.2727	10.2468	1.01812	1.01812	10.3483	10.2468	1.07292	1.07292	-0.0502058	10.1969	-1.13952	0.275685	0.81418	-5.66515	9.57915	10.1969	164.352	2.25506e-22	6.47203e-21	38.5391	0.0259008	10.1969	0.587869	0.567006	0.85785	-7.07206	0.101545	10.1969	2.30477	0.0388988	0.940208	-3.56219
NM_001003913_at	Mars	methionine-tRNA synthetase	216443	NM_001003913,NM_001171582,NP_001003913,NP_001165053	ENSMUSG00000040354	Mm.28173	Q68FL6	9.46109	9.39888	1.04407	1.04407	9.38212	9.39888	0.988449	-1.01169	9.53578	9.43258	1.07416	1.07416	9.39888	9.43258	0.976912	-1.02363	0.0622163	9.42945	0.708649	0.491445	0.911645	-6.05246	9.32586	9.42945	80.2965	1.85976e-18	5.0417e-18	32.4053	0.103206	9.42945	1.17552	0.261519	0.637386	-6.55117	-0.0336995	9.42945	-0.38384	0.707495	0.995389	-5.29758
NM_001003915_at	Slc5a12	solute carrier family 5 (sodium/glucose cotransporter), member 12	241612	NM_001003915,NP_001003915	ENSMUSG00000041644	Mm.277148	Q3UNW0,Q49B93	5.13238	5.13515	0.998082	-1.00192	5.15037	5.13515	1.01061	1.01061	5.17479	5.1634	1.00792	1.00792	5.13515	5.1634	0.980605	-1.01978	-0.00277006	5.15513	-0.0651697	0.949061	0.996455	-6.30721	5.17459	5.15513	92.0265	3.34519e-19	1.20194e-18	33.8057	0.0113839	5.15513	0.267821	0.79317	0.945533	-7.21673	-0.0282562	5.15513	-0.664766	0.518181	0.995389	-5.17652
NM_001003916_at	Zc4h2	zinc finger, C4H2 domain containing	245522	NM_001003916,NP_001003916	ENSMUSG00000035062	Mm.336158	Q05BE0,Q3TSJ9,Q3U274,Q504M3,Q68FG0	10.5146	10.6685	0.898851	-1.11253	10.1934	10.6685	0.719465	-1.38992	10.5061	10.6858	0.882915	-1.13261	10.6685	10.6858	0.988049	-1.0121	-0.153847	10.4677	-3.12608	0.00830383	0.240405	-2.57419	9.55787	10.4677	146.809	9.34559e-22	1.48293e-20	37.79	-0.179653	10.4677	-3.65045	0.00307924	0.0427932	-2.38362	-0.0173451	10.4677	-0.352442	0.730331	0.995389	-5.30722
NM_001003917_at	Atg9a	autophagy-related 9A (yeast)	245860	NM_001003917,NP_001003917	ENSMUSG00000033124	Mm.475691	Q3ZAQ4,Q68FE2,Q8BRS1	11.1606	11.161	0.999715	-1.00028	10.7341	11.161	0.743864	-1.34433	11.083	11.1573	0.94982	-1.05283	11.161	11.1573	1.00259	1.00259	-0.000411029	10.991	-0.00618801	0.99516	0.999773	-6.30941	10.094	10.991	114.874	2.05174e-20	1.27392e-19	35.8676	-0.0742739	10.991	-1.11819	0.28435	0.660115	-6.61508	0.00373113	10.991	0.056172	0.956086	0.998751	-5.35807
NM_001003918_at	Usp7	ubiquitin specific peptidase 7	252870	NM_001003918,NP_001003918	ENSMUSG00000022710	Mm.295330	Q3THF6,Q6A4J8	10.9674	10.8922	1.05352	1.05352	10.8115	10.8922	0.94559	-1.05754	10.8087	10.7361	1.05156	1.05156	10.8922	10.7361	1.11422	1.11422	0.075221	10.812	0.709058	0.491199	0.911645	-6.05217	10.6528	10.812	75.9078	3.77113e-18	9.11436e-18	31.8023	0.0725307	10.812	0.683698	0.506543	0.828632	-7.00868	0.156034	10.812	1.47083	0.165862	0.995389	-4.53051
NM_001003919_at	Ddx11	DEAD/H (Asp-Glu-Ala-Asp/His) box polypeptide 11 (CHL1-like helicase homolog, S. cerevisiae)	320209	NM_001003919,NP_001003919	ENSMUSG00000035842	Mm.259605	Q6AXC6,Q80YC3	6.17337	6.12699	1.03267	1.03267	6.24369	6.12699	1.08425	1.08425	6.13007	6.21276	0.9443	-1.05899	6.12699	6.21276	0.942283	-1.06125	0.0463835	6.18771	0.609224	0.553202	0.930949	-6.11852	6.39555	6.18771	63.4997	3.55549e-17	6.09358e-17	29.8023	-0.0826831	6.18771	-1.086	0.297817	0.672594	-6.64981	-0.0857676	6.18771	-1.12651	0.280944	0.995389	-4.85378
NM_001003920_at	Brsk1	BR serine/threonine kinase 1	381979	NM_001003920,NM_001168572,NP_001003920,NP_001162044	ENSMUSG00000035390	Mm.297064	Q5RJI5	12.0478	12.0766	0.980265	-1.02013	12.1481	12.0766	1.05083	1.05083	12.1113	12.0959	1.01073	1.01073	12.0766	12.0959	0.986696	-1.01348	-0.0287556	12.1137	-0.588423	0.566646	0.93507	-6.13115	12.2698	12.1137	189.796	3.67882e-23	2.91289e-21	39.3701	0.015392	12.1137	0.314966	0.757942	0.934202	-7.20208	-0.0193222	12.1137	-0.39539	0.699167	0.995389	-5.29383
NM_001003933_at	Rtn3	reticulon 3	20168	NM_001003930,NM_001003933,NM_001003934,NM_053076,NP_001003930,NP_001003933,NP_001003934,NP_444306	ENSMUSG00000024758	Mm.246990,Mm.453608	Q8C6L4,Q9ES97	13.6546	13.6809	0.981916	-1.01842	13.464	13.6809	0.860401	-1.16225	13.6368	13.6469	0.993024	-1.00703	13.6809	13.6469	1.02386	1.02386	-0.026329	13.5867	-0.551335	0.591046	0.941461	-6.15265	13.1518	13.5867	208.183	1.1476e-23	2.07791e-21	39.833	-0.0100996	13.5867	-0.211488	0.835888	0.958678	-7.23117	0.0340227	13.5867	0.712442	0.489173	0.995389	-5.15
NM_001003934_at	Rtn3	reticulon 3	20168	NM_001003930,NM_001003933,NM_001003934,NM_053076,NP_001003930,NP_001003933,NP_001003934,NP_444306	ENSMUSG00000024758	Mm.246990,Mm.453608	Q8C6L4,Q9ES97	13.5994	13.6307	0.978571	-1.0219	13.4067	13.6307	0.856167	-1.168	13.5861	13.6038	0.987811	-1.01234	13.6307	13.6038	1.01881	1.01881	-0.0312519	13.5354	-0.618617	0.547188	0.928928	-6.11267	13.0862	13.5354	195.813	2.48286e-23	2.44258e-21	39.5324	-0.0176937	13.5354	-0.350239	0.731944	0.925353	-7.18959	0.0268854	13.5354	0.532183	0.603856	0.995389	-5.24132
NM_001003939_at	BC030307	cDNA sequence BC030307	103220	NM_001003910,NM_001003939,NM_153595,NP_001003910,NP_001003939,NP_705823	ENSMUSG00000044937	Mm.440762	Q692V3	5.00888	5.01442	0.996167	-1.00385	5.07681	5.01442	1.0442	1.0442	4.90857	5.00276	0.936798	-1.06747	5.01442	5.00276	1.00811	1.00811	-0.00554079	5.01152	-0.118302	0.907693	0.99235	-6.30213	5.17318	5.01152	83.4948	1.13782e-18	3.34855e-18	32.8157	-0.0941906	5.01152	-2.01108	0.0662113	0.312712	-5.37283	0.0116544	5.01152	0.248836	0.807497	0.995389	-5.33331
NM_001003947_at	Cyp4x1	cytochrome P450, family 4, subfamily x, polypeptide 1	81906	NM_001003947,NP_001003947	ENSMUSG00000047155	Mm.215544	Q2HJC6,Q6A152,Q8BYS0	8.05998	8.2144	0.898498	-1.11297	7.68788	8.2144	0.694229	-1.44045	8.29514	8.37508	0.946094	-1.05698	8.2144	8.37508	0.8946	-1.11782	-0.154412	8.07809	-1.51616	0.154157	0.697924	-5.21001	6.97531	8.07809	51.7735	4.61544e-16	6.00181e-16	27.3845	-0.0799441	8.07809	-0.784964	0.446982	0.792384	-6.93211	-0.160685	8.07809	-1.57775	0.139385	0.995389	-4.41869
NM_001003948_at	Pid1	phosphotyrosine interaction domain containing 1	98496	NM_001003948,NP_001003948	ENSMUSG00000045658	Mm.187470	Q3TPJ6,Q3UBG2	8.21517	8.24315	0.98079	-1.01959	8.17091	8.24315	0.951158	-1.05135	8.2716	8.3724	0.932514	-1.07237	8.24315	8.3724	0.914309	-1.09372	-0.0279841	8.25114	-0.404799	0.692413	0.961917	-6.22444	8.07654	8.25114	88.3149	5.61564e-19	1.86232e-18	33.3927	-0.100803	8.25114	-1.45814	0.169271	0.517755	-6.20043	-0.129246	8.25114	-1.86958	0.0849512	0.985764	-4.09175
NM_001003949_at	ORF61	open reading frame 61	216157	NM_001003949,NP_001003949	ENSMUSG00000013858	Mm.29442	Q498A7,Q8CIV2	11.2159	11.3173	0.932155	-1.07278	11.0016	11.3173	0.803483	-1.24458	11.1936	11.2456	0.964588	-1.03671	11.3173	11.2456	1.05094	1.05094	-0.101359	11.1627	-1.78075	0.0990568	0.609308	-4.83824	10.5788	11.1627	140.494	1.62591e-21	2.10016e-20	37.4748	-0.0520146	11.1627	-0.913832	0.377958	0.742553	-6.82098	0.0716741	11.1627	1.25923	0.230774	0.995389	-4.73645
NM_001003950_at	Rab3ip	RAB3A interacting protein	216363	NM_001003950,NP_001003950	ENSMUSG00000064181	Mm.336394	Q64154,Q68EF0,Q8BR32	9.87346	9.67771	1.14532	1.14532	10.0505	9.67771	1.29481	1.29481	9.84491	9.73348	1.0803	1.0803	9.67771	9.73348	0.962082	-1.03941	0.195746	9.85861	2.89331	0.0129159	0.289113	-2.99003	10.5117	9.85861	117.451	1.55176e-20	1.02604e-19	36.0576	0.111432	9.85861	1.64707	0.124238	0.440781	-5.93633	-0.0557686	9.85861	-0.824314	0.425089	0.995389	-5.0813
NM_001003951_at	Ces7	carboxylesterase 7	67935	NM_001003951,NP_001003951	ENSMUSG00000058019	Mm.200622,Mm.390064,Mm.65457	Q6AW46,Q9D998	5.66692	5.68542	0.987258	-1.01291	5.70846	5.68542	1.01609	1.01609	5.64545	5.72548	0.946039	-1.05704	5.68542	5.72548	0.972614	-1.02816	-0.0185007	5.69367	-0.359438	0.725219	0.96757	-6.24232	5.75226	5.69367	84.4801	9.81686e-19	2.9572e-18	32.9376	-0.0800282	5.69367	-1.55481	0.144737	0.478693	-6.06802	-0.040061	5.69367	-0.778318	0.450749	0.995389	-5.11062
NM_001003952_at	Sval3	seminal vesicle antigen-like 3	387564	NM_001003952,NP_001003952	ENSMUSG00000062833	Mm.346825	Q76I99	4.22221	4.21267	1.00664	1.00664	4.26234	4.21267	1.03503	1.03503	4.23151	4.24795	0.988671	-1.01146	4.21267	4.24795	0.975843	-1.02476	0.00954628	4.242	0.212844	0.834853	0.985295	-6.28582	4.33207	4.242	73.0135	6.14867e-18	1.36939e-17	31.3773	-0.0164374	4.242	-0.366489	0.72008	0.920837	-7.1834	-0.0352793	4.242	-0.786588	0.446064	0.995389	-5.10546
NM_001003953_at	Kdm2b	lysine (K)-specific demethylase 2B	30841	NM_001003953,NM_001005866,NM_013910,NP_001003953,NP_001005866,NP_038938	ENSMUSG00000029475	Mm.86406	Q6P1G2	8.30872	8.35125	0.970949	-1.02992	8.35337	8.35125	1.00147	1.00147	8.35992	8.39718	0.9745	-1.02617	8.35125	8.39718	0.968664	-1.03235	-0.0425326	8.36371	-0.673438	0.512831	0.918642	-6.07691	8.37782	8.36371	100.274	1.13579e-19	4.93794e-19	34.6375	-0.0372665	8.36371	-0.590057	0.565584	0.857004	-7.07072	-0.0459317	8.36371	-0.727257	0.480362	0.995389	-5.14141
NM_001003955_at	Rab11fip5	RAB11 family interacting protein 5 (class I)	52055	NM_001003955,NM_177466,NP_001003955,NP_803417	ENSMUSG00000051343	Mm.220334	Q3UM85,Q6ZQ33,Q8R361	9.14497	9.27118	0.916234	-1.09142	8.89909	9.27118	0.772661	-1.29423	9.199	9.20019	0.999178	-1.00082	9.27118	9.20019	1.05044	1.05044	-0.126212	9.10761	-2.57823	0.0234027	0.356951	-3.54378	8.40405	9.10761	129.775	4.41731e-21	4.1197e-20	36.8731	-0.00118599	9.10761	-0.0242271	0.981051	0.995191	-7.25483	0.0709933	9.10761	1.45024	0.171424	0.995389	-4.55149
NM_001003960_at	Dnmt3b	DNA methyltransferase 3B	13436	NM_001003960,NM_001003961,NM_001003963,NM_001122997,NM_010068,NP_001003960,NP_001003961,NP_001003963,NP_001116469,NP_034198	ENSMUSG00000027478	Mm.89772	O88509,Q3KR45,Q541E5	5.68382	5.60709	1.05463	1.05463	5.78736	5.60709	1.1331	1.1331	5.63506	5.67141	0.975121	-1.02551	5.60709	5.67141	0.956396	-1.04559	0.0767336	5.69125	0.939533	0.365118	0.861362	-5.86442	6.0194	5.69125	55.7135	1.83839e-16	2.59311e-16	28.2667	-0.0363462	5.69125	-0.445027	0.663849	0.898898	-7.14962	-0.0643199	5.69125	-0.787539	0.445527	0.995389	-5.10486
NM_001003961_at	Dnmt3b	DNA methyltransferase 3B	13436	NM_001003960,NM_001003961,NM_001003963,NM_001122997,NM_010068,NP_001003960,NP_001003961,NP_001003963,NP_001116469,NP_034198	ENSMUSG00000027478	Mm.89772	O88509,Q3KR45,Q541E5	5.69144	5.63378	1.04077	1.04077	5.79733	5.63378	1.12004	1.12004	5.66032	5.66371	0.997654	-1.00235	5.63378	5.66371	0.979473	-1.02096	0.0576507	5.70429	0.711565	0.489698	0.911645	-6.05038	6.01382	5.70429	56.1102	1.68174e-16	2.39228e-16	28.3513	-0.00338869	5.70429	-0.0418256	0.967293	0.991865	-7.25421	-0.0299218	5.70429	-0.369315	0.718024	0.995389	-5.30214
NM_001003963_at	Dnmt3b	DNA methyltransferase 3B	13436	NM_001003960,NM_001003961,NM_001003963,NM_001122997,NM_010068,NP_001003960,NP_001003961,NP_001003963,NP_001116469,NP_034198	ENSMUSG00000027478	Mm.89772	O88509,Q3KR45,Q541E5	5.69144	5.63378	1.04077	1.04077	5.79733	5.63378	1.12004	1.12004	5.66032	5.66371	0.997654	-1.00235	5.63378	5.66371	0.979473	-1.02096	0.0576507	5.70429	0.711565	0.489698	0.911645	-6.05038	6.01382	5.70429	56.1102	1.68174e-16	2.39228e-16	28.3513	-0.00338869	5.70429	-0.0418256	0.967293	0.991865	-7.25421	-0.0299218	5.70429	-0.369315	0.718024	0.995389	-5.30214
NM_001003971_at	Senp7	SUMO1/sentrin specific peptidase 7	66315	NM_001003971,NM_001003972,NM_001003973,NM_025483,NP_001003971,NP_001003972,NP_001003973,NP_079759	ENSMUSG00000052917	Mm.255784	Q3TPI1,Q8BUH8,Q9CQN9,Q9CRF0,Q9CX65	8.42207	8.64045	0.859527	-1.16343	8.3541	8.64045	0.819976	-1.21955	8.36994	8.5318	0.893873	-1.11873	8.64045	8.5318	1.07822	1.07822	-0.218384	8.45694	-2.85646	0.0138499	0.294992	-3.05546	8.03378	8.45694	79.4342	2.13031e-18	5.64895e-18	32.2905	-0.161859	8.45694	-2.11711	0.0547551	0.279322	-5.19746	0.108649	8.45694	1.42113	0.17955	0.995389	-4.58081
NM_001003972_at	Senp7	SUMO1/sentrin specific peptidase 7	66315	NM_001003971,NM_001003972,NM_001003973,NM_025483,NP_001003971,NP_001003972,NP_001003973,NP_079759	ENSMUSG00000052917	Mm.255784	Q3TPI1,Q8BUH8,Q9CQN9,Q9CRF0,Q9CX65	9.10833	9.26832	0.895032	-1.11728	8.85758	9.26832	0.752237	-1.32937	9.04326	9.16212	0.920919	-1.08587	9.26832	9.16212	1.07639	1.07639	-0.15999	9.05064	-2.13107	0.0533924	0.49655	-4.29538	8.32147	9.05064	83.7889	1.08859e-18	3.22282e-18	32.8523	-0.118853	9.05064	-1.58313	0.138155	0.467555	-6.02814	0.106207	9.05064	1.41468	0.181394	0.995389	-4.58725
NM_001003973_at	Senp7	SUMO1/sentrin specific peptidase 7	66315	NM_001003971,NM_001003972,NM_001003973,NM_025483,NP_001003971,NP_001003972,NP_001003973,NP_079759	ENSMUSG00000052917	Mm.255784	Q3TPI1,Q8BUH8,Q9CQN9,Q9CRF0,Q9CX65	8.92598	9.08955	0.892811	-1.12006	8.69117	9.08955	0.758707	-1.31803	8.84567	8.95832	0.924887	-1.08121	9.08955	8.95832	1.09523	1.09523	-0.163573	8.86689	-2.06321	0.0603257	0.515552	-4.40431	8.17538	8.86689	77.951	2.70023e-18	6.89191e-18	32.089	-0.112651	8.86689	-1.42092	0.17961	0.534393	-6.24982	0.131229	8.86689	1.65524	0.122551	0.995389	-4.33477
NM_001004025_at	Ppp3r2	protein phosphatase 3, regulatory subunit B, alpha isoform (calcineurin B, type II)	19059	NM_001004025,NP_001004025	ENSMUSG00000028310	Mm.46125	Q497S1,Q63811	4.62296	4.63384	0.992486	-1.00757	4.69689	4.63384	1.04468	1.04468	4.66449	4.59297	1.05082	1.05082	4.63384	4.59297	1.02873	1.02873	-0.0108812	4.65417	-0.197273	0.84676	0.985715	-6.28914	4.79692	4.65417	65.7406	2.29948e-17	4.18727e-17	30.2002	0.0715214	4.65417	1.29666	0.21799	0.586818	-6.40784	0.0408709	4.65417	0.740975	0.472291	0.995389	-5.13332
NM_001004061_at	Fam170a	family with sequence similarity 170, member A	225497	NM_001004061,NP_001004061	ENSMUSG00000035420	Mm.329435	Q66LM6	5.06299	5.07051	0.994805	-1.00522	5.03145	5.07051	0.973293	-1.02744	5.13782	5.18021	0.971045	-1.02982	5.07051	5.18021	0.926777	-1.07901	-0.00751379	5.09449	-0.124077	0.903211	0.992243	-6.3014	4.97663	5.09449	62.1226	4.68317e-17	7.72086e-17	29.5487	-0.0423905	5.09449	-0.700006	0.496644	0.822253	-6.997	-0.109706	5.09449	-1.8116	0.0939356	0.985764	-4.15893
NM_001004062_at	Crtc1	CREB regulated transcription coactivator 1	382056	NM_001004062,NP_001004062	ENSMUSG00000003575	Mm.227767	Q68ED7	11.241	10.9944	1.18641	1.18641	11.347	10.9944	1.27687	1.27687	11.1184	11.1284	0.993091	-1.00696	10.9944	11.1284	0.911284	-1.09735	0.246598	11.1756	3.99562	0.00161715	0.126778	-1.01739	11.7526	11.1756	143.95	1.19729e-21	1.72601e-20	37.6506	-0.0100028	11.1756	-0.162075	0.873816	0.969472	-7.24105	-0.134027	11.1756	-2.17164	0.0496106	0.945308	-3.72807
NM_001004066_at	Zfp386	zinc finger protein 386 (Kruppel-like)	56220	NM_001004066,NM_019565,NP_001004066,NP_062511	ENSMUSG00000042063	Mm.254997	Q1WWJ5,Q3TN43,Q5DTH6,Q99KB9,Q9QZP7	8.63147	8.72402	0.937861	-1.06626	8.57947	8.72402	0.90466	-1.10539	8.26413	8.7393	0.719384	-1.39008	8.72402	8.7393	0.989468	-1.01064	-0.0925534	8.57712	-0.853237	0.409453	0.880795	-5.9402	8.40892	8.57712	58.6001	9.74935e-17	1.47046e-16	28.8658	-0.475165	8.57712	-4.38048	0.000799351	0.0157935	-1.0126	-0.0152746	8.57712	-0.140814	0.890243	0.996993	-5.35103
NM_001004139_at	Zfp619	zinc finger protein 619	70227	NM_001004139,NP_001004139	ENSMUSG00000068959	Mm.333800	Q66JZ1	6.86509	6.79553	1.04939	1.04939	6.82699	6.79553	1.02204	1.02204	6.67884	6.75094	0.951253	-1.05124	6.79553	6.75094	1.0314	1.0314	0.0695537	6.77221	1.24988	0.234057	0.781231	-5.54194	6.8394	6.77221	92.9071	2.96741e-19	1.08891e-18	33.9	-0.0720986	6.77221	-1.29562	0.218338	0.587302	-6.40912	0.0445983	6.77221	0.801435	0.437731	0.995389	-5.09607
NM_001004140_at	Ckap2	cytoskeleton associated protein 2	80986	NM_001004140,NP_001004140	ENSMUSG00000037725	Mm.22448	Q3V1H1	5.60425	5.54413	1.04255	1.04255	5.67261	5.54413	1.09315	1.09315	5.58649	5.65073	0.956446	-1.04554	5.54413	5.65073	0.928772	-1.07669	0.0601211	5.62194	0.66844	0.515911	0.919937	-6.08029	5.83528	5.62194	49.0431	9.10651e-16	1.12872e-15	26.7245	-0.0642443	5.62194	-0.714283	0.488073	0.81734	-6.98658	-0.106604	5.62194	-1.18525	0.257789	0.995389	-4.80306
NM_001004141_at	Cyp2j11	cytochrome P450, family 2, subfamily j, polypeptide 11	100066	NM_001004141,NP_001004141	ENSMUSG00000066097	Mm.26915	Q3UNV2,Q66JP5	4.88586	4.87827	1.00528	1.00528	4.96797	4.87827	1.06415	1.06415	4.91395	4.91309	1.00059	1.00059	4.87827	4.91309	0.97615	-1.02443	0.00759602	4.92541	0.129281	0.899176	0.991857	-6.30071	5.09873	4.92541	65.5983	2.36296e-17	4.28364e-17	30.1755	0.000854349	4.92541	0.0145407	0.988626	0.996904	-7.25503	-0.0348257	4.92541	-0.59272	0.563854	0.995389	-5.21339
NM_001004142_at	Nlrp1a	NLR family, pyrin domain containing 1A	195046	NM_001004142,NP_001004142	ENSMUSG00000069830	Mm.240227	Q2LKU9,Q3U0B5,Q67EY4	5.23028	5.19432	1.02524	1.02524	5.19072	5.19432	0.997508	-1.0025	5.21409	5.21339	1.00049	1.00049	5.19432	5.21339	0.986869	-1.01331	0.0359632	5.20136	0.497213	0.627601	0.94811	-6.18163	5.16734	5.20136	54.0047	2.71808e-16	3.69377e-16	27.8937	0.000706376	5.20136	0.00976607	0.992361	0.998312	-7.25509	-0.0190689	5.20136	-0.263638	0.79632	0.995389	-5.33013
NM_001004143_at	Usp22	ubiquitin specific peptidase 22	216825	NM_001004143,NP_001004143	ENSMUSG00000042506	Mm.30602	Q3V3H6,Q5DU02	12.1832	12.2588	0.948946	-1.0538	12.1554	12.2588	0.930856	-1.07428	12.2341	12.2061	1.01956	1.01956	12.2588	12.2061	1.03721	1.03721	-0.0756026	12.2053	-1.53541	0.149402	0.691481	-5.18427	12.0382	12.2053	184.812	5.14396e-23	3.28466e-21	39.2268	0.02795	12.2053	0.567634	0.580256	0.864169	-7.08429	0.0527014	12.2053	1.07031	0.304553	0.995389	-4.90044
NM_001004144_at	Git1	G protein-coupled receptor kinase-interactor 1	216963	NM_001004144,NP_001004144	ENSMUSG00000011877	Mm.290182	Q3V322,Q5F258,Q68FF6	12.5789	12.567	1.00829	1.00829	12.4644	12.567	0.931347	-1.07371	12.4868	12.4961	0.993524	-1.00652	12.567	12.4961	1.05034	1.05034	0.0119073	12.498	0.159229	0.876012	0.989808	-6.29621	12.3045	12.498	124.381	7.53911e-21	6.02064e-20	36.534	-0.00937288	12.498	-0.125338	0.902233	0.976441	-7.24671	0.070851	12.498	0.947449	0.361225	0.995389	-4.99568
NM_001004145_at	Nlrp4g	NLR family, pyrin domain containing 4G	235779	NM_001004145,NP_001004145	ENSMUSG00000079741	Mm.389843	Q3UWL9,Q66JP4	4.80535	4.81762	0.991528	-1.00854	4.78075	4.81762	0.974764	-1.02589	4.80173	4.80438	0.998165	-1.00184	4.81762	4.80438	1.00922	1.00922	-0.0122745	4.79821	-0.130674	0.898096	0.991857	-6.30052	4.73157	4.79821	38.0777	2.16582e-14	2.35547e-14	23.5659	-0.00265016	4.79821	-0.0282135	0.977934	0.994258	-7.25472	0.0132391	4.79821	0.140943	0.890143	0.996993	-5.35102
NM_001004147_at	Fbll1	fibrillarin-like 1	237730	NM_001004147,NP_001004147	ENSMUSG00000051062	Mm.189222	Q80WS3	9.62241	9.67437	0.964624	-1.03667	9.55658	9.67437	0.921597	-1.08507	9.63447	9.70762	0.95056	-1.05201	9.67437	9.70762	0.97722	-1.02331	-0.0519615	9.63087	-0.774587	0.452873	0.897999	-6.0036	9.40587	9.63087	105.991	5.6517e-20	2.81935e-19	35.1526	-0.0731499	9.63087	-1.09044	0.295931	0.670979	-6.64507	-0.0332453	9.63087	-0.495586	0.628716	0.995389	-5.25682
NM_001004148_at	Slc13a5	solute carrier family 13 (sodium-dependent citrate transporter), member 5	237831	NM_001004148,NP_001004148	ENSMUSG00000020805	Mm.340778	Q3V394,Q5NBV0,Q67BT3	7.81774	8.05843	0.846341	-1.18156	7.99824	8.05843	0.959138	-1.0426	8.15151	8.15511	0.997512	-1.00249	8.05843	8.15511	0.935183	-1.06931	-0.240689	8.0776	-2.29212	0.0398133	0.44796	-4.03081	8.0283	8.0776	57.7945	1.16005e-16	1.71776e-16	28.7024	-0.003594	8.0776	-0.0342263	0.973233	0.992608	-7.25452	-0.0966797	8.0776	-0.920698	0.374497	0.995389	-5.01514
NM_001004149_at	Zfp366	zinc finger protein 366	238803	NM_001004149,NP_001004149	ENSMUSG00000050919	Mm.343207	Q6NS86	7.0053	7.29289	0.819267	-1.2206	7.00568	7.29289	0.819484	-1.22028	6.86267	7.21382	0.783959	-1.27558	7.29289	7.21382	1.05634	1.05634	-0.287594	7.08118	-2.26876	0.041557	0.455433	-4.06967	6.71866	7.08118	40.0656	1.14615e-14	1.26793e-14	24.2094	-0.35115	7.08118	-2.77014	0.0163066	0.133075	-4.04107	0.0790734	7.08118	0.623791	0.543892	0.995389	-5.19797
NM_001004150_at	A4galt	alpha 1,4-galactosyltransferase	239559	NM_001004150,NM_001170954,NP_001004150,NP_001164425	ENSMUSG00000047878	Mm.323805	Q0R0H6,Q3TRS1,Q3UF00,Q67BJ4	6.86898	6.95201	0.944072	-1.05924	6.89593	6.95201	0.961876	-1.03964	6.53365	6.8598	0.797663	-1.25366	6.95201	6.8598	1.066	1.066	-0.0830305	6.82257	-1.0944	0.294256	0.822402	-5.71288	6.85333	6.82257	68.2845	1.42687e-17	2.7867e-17	30.631	-0.326149	6.82257	-4.29888	0.000926901	0.0176635	-1.16397	0.0922064	6.82257	1.21535	0.246513	0.995389	-4.77632
NM_001004151_at	Rtp1	receptor transporter protein 1	239766	NM_001004151,NP_001004151	ENSMUSG00000033383	Mm.208751	Q8C8C1	7.4484	7.00844	1.35657	1.35657	7.21252	7.00844	1.15195	1.15195	6.71417	6.90315	0.87723	-1.13995	7.00844	6.90315	1.07571	1.07571	0.439968	6.9957	2.89418	0.0128946	0.289113	-2.98848	7.29866	6.9957	36.2936	3.94501e-14	4.23489e-14	22.956	-0.188973	6.9957	-1.2431	0.236463	0.609315	-6.47256	0.10529	6.9957	0.692616	0.501115	0.995389	-5.16123
NM_001004152_at	Psg22	pregnancy-specific glycoprotein 22	243862	NM_001004152,NP_001004152	ENSMUSG00000044903	Mm.389833	O08925,Q810J1	4.26064	4.31963	0.959937	-1.04174	4.29756	4.31963	0.984819	-1.01542	4.25604	4.29558	0.972964	-1.02779	4.31963	4.29558	1.01681	1.01681	-0.0589885	4.29297	-1.08506	0.298216	0.824858	-5.72257	4.29395	4.29297	59.707	7.70746e-17	1.1937e-16	29.0859	-0.0395415	4.29297	-0.727345	0.48031	0.812535	-6.97687	0.0240456	4.29297	0.442306	0.665764	0.995389	-5.27749
NM_001004153_at	AU018091	expressed sequence AU018091	245128	NM_001004153,NP_001004153	ENSMUSG00000054753	Mm.268551	Q0PDJ1,Q5RJY3,Q66JW0,Q80UM0	5.42108	5.38219	1.02733	1.02733	5.50004	5.38219	1.08512	1.08512	5.27716	5.40636	0.914336	-1.09369	5.38219	5.40636	0.983386	-1.01689	0.0388939	5.40695	0.701006	0.496041	0.91339	-6.05787	5.65737	5.40695	77.0789	3.11064e-18	7.75018e-18	31.968	-0.129203	5.40695	-2.3287	0.0372221	0.221306	-4.8354	-0.0241703	5.40695	-0.435635	0.670471	0.995389	-5.27992
NM_001004154_at	Rragb	Ras-related GTP binding B	245670	NM_001004154,NP_001004154	ENSMUSG00000041658	Mm.190922	Q6NTA4	10.5623	10.5527	1.00662	1.00662	10.265	10.5527	0.819169	-1.22075	10.5155	10.6078	0.937971	-1.06613	10.5527	10.6078	0.962531	-1.03893	0.00951773	10.4538	0.131736	0.897273	0.991857	-6.30038	9.82857	10.4538	102.836	8.26768e-20	3.82716e-19	34.8741	-0.0923854	10.4538	-1.27872	0.224043	0.594574	-6.42975	-0.0550946	10.4538	-0.762574	0.459754	0.995389	-5.12032
NM_001004155_at	9930012K11Rik	RIKEN cDNA 9930012K11 gene	268759	NM_001004155,NM_001112735,NP_001004155,NP_001106206	ENSMUSG00000044551	Mm.12148	Q66JV7	5.9269	5.93489	0.994476	-1.00555	5.94273	5.93489	1.00545	1.00545	5.95911	6.01013	0.965254	-1.036	5.93489	6.01013	0.949188	-1.05353	-0.00799157	5.959	-0.0873323	0.93178	0.994652	-6.30545	5.95848	5.959	49.222	8.70014e-16	1.08152e-15	26.769	-0.051019	5.959	-0.557538	0.586928	0.867668	-7.09024	-0.075234	5.959	-0.82216	0.426269	0.995389	-5.08271
NM_001004156_at	Plekhg5	pleckstrin homology domain containing, family G (with RhoGef domain) member 5	269608	NM_001004156,NP_001004156	ENSMUSG00000039713	Mm.332102	Q66T02	10.3802	10.3929	0.991219	-1.00886	10.1601	10.3929	0.850946	-1.17516	10.3867	10.2531	1.097	1.097	10.3929	10.2531	1.10177	1.10177	-0.0127246	10.2785	-0.150212	0.882975	0.990271	-6.29766	9.81714	10.2785	87.604	6.21682e-19	2.02592e-18	33.3106	0.133564	10.2785	1.57669	0.139628	0.470507	-6.03724	0.139824	10.2785	1.65059	0.123509	0.995389	-4.33987
NM_001004157_at	Scarf1	scavenger receptor class F, member 1	380713	NM_001004157,NP_001004157	ENSMUSG00000038188	Mm.10486	Q3V029,Q571H4,Q5ND28,Q68EF1	6.59013	6.69047	0.932812	-1.07203	6.64408	6.69047	0.968359	-1.03267	6.65701	6.70625	0.966446	-1.03472	6.69047	6.70625	0.989125	-1.01099	-0.100341	6.67011	-1.38394	0.190399	0.746741	-5.38063	6.62468	6.67011	69.069	1.23603e-17	2.46444e-17	30.7595	-0.0492393	6.67011	-0.679124	0.509341	0.830022	-7.01191	-0.0157752	6.67011	-0.217576	0.831242	0.995389	-5.33944
NM_001004158_at	Gm5142	predicted gene 5142	380907	NM_001004158,NP_001004158	ENSMUSG00000053868	Mm.81009	Q8C5X9	5.05557	5.12276	0.954492	-1.04768	5.04781	5.12276	0.94937	-1.05333	5.11168	5.00901	1.07376	1.07376	5.12276	5.00901	1.08204	1.08204	-0.0671949	5.06924	-1.07917	0.300736	0.826758	-5.72864	4.96897	5.06924	60.3253	6.7718e-17	1.06583e-16	29.2066	0.102672	5.06924	1.64894	0.123851	0.439753	-5.93362	0.113753	5.06924	1.82691	0.0914839	0.985764	-4.14129
NM_001004159_at	Clec4b2	C-type lectin domain family 4, member b2	381809	NM_001004159,NP_001004159	ENSMUSG00000067767	Mm.333372	Q67DU8	4.83637	4.90749	0.951898	-1.05053	4.97451	4.90749	1.04755	1.04755	4.96348	4.92681	1.02575	1.02575	4.90749	4.92681	0.986704	-1.01348	-0.0711207	4.94756	-1.29756	0.217691	0.769632	-5.48599	5.1106	4.94756	70.4827	9.58083e-18	1.98901e-17	30.9863	0.036679	4.94756	0.669188	0.515449	0.832708	-7.01885	-0.0193112	4.94756	-0.352321	0.73042	0.995389	-5.30726
NM_001004164_at	Gnptab	N-acetylglucosamine-1-phosphate transferase, alpha and beta subunits	432486	NM_001004164,NP_001004164	ENSMUSG00000035311	Mm.335190	Q61340,Q69ZN6,Q6P9R5	10.6952	10.6837	1.00795	1.00795	10.4565	10.6837	0.85428	-1.17058	10.5684	10.6424	0.950007	-1.05262	10.6837	10.6424	1.0291	1.0291	0.0114208	10.569	0.1412	0.889944	0.991857	-6.29903	10.11	10.569	94.4862	2.40026e-19	9.12947e-19	34.0656	-0.0739894	10.569	-0.914759	0.37749	0.742004	-6.82012	0.0413815	10.569	0.511615	0.617767	0.995389	-5.25016
NM_001004173_at	Sgpp2	sphingosine-1-phosphate phosphotase 2	433323	NM_001004173,NP_001004173	ENSMUSG00000032908	Mm.276248,Mm.406972	Q810K3	8.31004	8.5637	0.838764	-1.19223	8.25821	8.5637	0.809169	-1.23584	8.46502	8.62201	0.896892	-1.11496	8.5637	8.62201	0.960388	-1.04125	-0.253662	8.44595	-1.88699	0.0824101	0.574404	-4.67903	7.92682	8.44595	44.5751	3.01541e-15	3.50731e-15	25.5454	-0.156993	8.44595	-1.16787	0.264482	0.640516	-6.55985	-0.0583114	8.44595	-0.433777	0.671784	0.995389	-5.2806
NM_001004174_at	AA467197	expressed sequence AA467197	433470	NM_001004174,NP_001004174	ENSMUSG00000033213	Mm.36783	Q3UCF3,Q810Q5	5.21151	5.23931	0.980914	-1.01946	5.30012	5.23931	1.04305	1.04305	5.29875	5.28375	1.01045	1.01045	5.23931	5.28375	0.96967	-1.03128	-0.0278018	5.28329	-0.591863	0.56441	0.934056	-6.12909	5.40523	5.28329	86.9848	6.7972e-19	2.18006e-18	33.2382	0.0150047	5.28329	0.319429	0.754634	0.933041	-7.20057	-0.0444337	5.28329	-0.945934	0.361968	0.995389	-4.9968
NM_001004176_at	Maml3	mastermind like 3 (Drosophila)	433586	NM_001004176,NP_001004176	ENSMUSG00000061143	Mm.234972	Q3TZA9,Q5U409,Q69Z97,Q810L0	7.86943	7.71226	1.11509	1.11509	7.769	7.71226	1.04011	1.04011	7.67831	7.55579	1.08863	1.08863	7.71226	7.55579	1.11456	1.11456	0.157163	7.69172	1.25056	0.233817	0.781231	-5.54115	7.77552	7.69172	46.7699	1.65109e-15	1.97632e-15	26.1409	0.122518	7.69172	0.97489	0.347958	0.717343	-6.76316	0.156474	7.69172	1.24509	0.235757	0.995389	-4.74941
NM_001004177_at	Celsr2	cadherin, EGF LAG seven-pass G-type receptor 2 (flamingo homolog, Drosophila)	53883	NM_001004177,NM_017392,NP_001004177,NP_059088	ENSMUSG00000068740	Mm.39728	Q5DU39,Q8C599,Q9R0M0	11.7217	11.7939	0.951183	-1.05132	11.3231	11.7939	0.72154	-1.38592	11.8164	11.6409	1.12933	1.12933	11.7939	11.6409	1.11187	1.11187	-0.0722048	11.5978	-0.956962	0.356586	0.85659	-5.84835	10.6529	11.5978	106.728	5.17967e-20	2.62944e-19	35.2157	0.175473	11.5978	2.32562	0.037434	0.221906	-4.84078	0.152989	11.5978	2.02763	0.064287	0.966986	-3.90403
NM_001004178_at	AA415398	expressed sequence AA415398	433752	NM_001004178,NP_001004178	ENSMUSG00000062260	Mm.425205	Q6P3A2	7.99176	7.78855	1.15126	1.15126	7.58881	7.78855	0.870707	-1.14849	7.8256	7.83327	0.994697	-1.00533	7.78855	7.83327	0.969475	-1.03149	0.20321	7.73473	2.16664	0.050063	0.485317	-4.23765	7.18759	7.73473	57.9303	1.12635e-16	1.67286e-16	28.7301	-0.00767028	7.73473	-0.0817811	0.936105	0.985125	-7.25155	-0.0447242	7.73473	-0.476853	0.64163	0.995389	-5.26434
NM_001004180_at	BC057022	cDNA sequence BC057022	433940	NM_001004180,NP_001004180	ENSMUSG00000041930	Mm.194212	Q6PGH4	7.50669	7.48459	1.01544	1.01544	7.46913	7.48459	0.989341	-1.01077	7.6139	7.52809	1.06129	1.06129	7.48459	7.52809	0.970301	-1.03061	0.0221046	7.5161	0.199635	0.844952	0.985715	-6.28866	7.43489	7.5161	50.7584	5.91692e-16	7.55952e-16	27.1441	0.0858135	7.5161	0.775011	0.452631	0.795532	-6.94007	-0.0434954	7.5161	-0.392822	0.701015	0.995389	-5.29467
NM_001004182_at	Gm5567	predicted gene 5567	434008	NM_001004182,NP_001004182	ENSMUSG00000057716	Mm.130209	Q8BNC6	10.6954	10.7619	0.95497	-1.04715	10.2484	10.7619	0.700488	-1.42758	10.7707	10.7898	0.98685	-1.01333	10.7619	10.7898	0.980895	-1.01948	-0.0664729	10.5863	-1.07558	0.302276	0.82705	-5.73233	9.51124	10.5863	116.337	1.7496e-20	1.12583e-19	35.9763	-0.0190975	10.5863	-0.309013	0.762361	0.9358	-7.20406	-0.0278291	10.5863	-0.450297	0.660146	0.995389	-5.27454
NM_001004184_at	Slc28a1	solute carrier family 28 (sodium-coupled nucleoside transporter), member 1	434203	NM_001004184,NP_001004184	ENSMUSG00000025726	Mm.389909	Q6P8I9	6.76554	6.72939	1.02537	1.02537	6.79445	6.72939	1.04613	1.04613	6.66075	6.7902	0.91418	-1.09388	6.72939	6.7902	0.958728	-1.04305	0.0361485	6.75095	0.321707	0.752949	0.972852	-6.25562	6.87396	6.75095	46.2443	1.90237e-15	2.2606e-15	26.0013	-0.12945	6.75095	-1.15205	0.270687	0.646741	-6.57764	-0.0608066	6.75095	-0.541154	0.597838	0.995389	-5.23736
NM_001004185_at	Whamm	WAS protein homolog associated with actin, golgi membranes and microtubules	434204	NM_001004185,NP_001004185	ENSMUSG00000045795	Mm.181641	Q571B6	8.14067	8.2182	0.94768	-1.05521	8.2547	8.2182	1.02562	1.02562	8.06617	8.18833	0.918809	-1.08837	8.2182	8.18833	1.02092	1.02092	-0.0775285	8.19226	-1.0148	0.32929	0.842976	-5.79321	8.3482	8.19226	82.6024	1.30252e-18	3.74112e-18	32.7035	-0.122163	8.19226	-1.59904	0.134571	0.460971	-6.00551	0.0298698	8.19226	0.390976	0.702345	0.995389	-5.29527
NM_001004187_at	2610020H08Rik	RIKEN cDNA 2610020H08 gene	434234	NM_001004187,NM_028129,NP_001004187,NP_082405	ENSMUSG00000030924	Mm.38237	Q7TSF9	5.29357	5.31913	0.982437	-1.01788	5.35575	5.31913	1.02571	1.02571	5.28248	5.25517	1.01911	1.01911	5.31913	5.25517	1.04533	1.04533	-0.0255636	5.31065	-0.404662	0.69251	0.961917	-6.22449	5.42346	5.31065	64.8976	2.70434e-17	4.81353e-17	30.0527	0.0273056	5.31065	0.432238	0.672872	0.902524	-7.15555	0.0639625	5.31065	1.0125	0.330344	0.995389	-4.94643
NM_001004190_at	Zfp560	zinc finger protein 560	434377	NM_001004190,NP_001004190	ENSMUSG00000045519	Mm.379669	Q3URI6,Q8BIS3	5.81717	5.82702	0.993192	-1.00686	5.68283	5.82702	0.904883	-1.10512	5.63011	5.80595	0.885255	-1.12962	5.82702	5.80595	1.01471	1.01471	-0.00985607	5.72881	-0.160566	0.87498	0.989438	-6.29598	5.47146	5.72881	67.3806	1.68708e-17	3.21251e-17	30.4804	-0.175835	5.72881	-2.86455	0.0136392	0.118319	-3.86633	0.0210744	5.72881	0.343325	0.737014	0.995389	-5.30987
NM_001004191_at	Gm5617	predicted gene 5617	434402	NM_001004191,NP_001004191,XM_001479948,XM_917134,XP_001479998,XP_922227	ENSMUSG00000042293	Mm.386950	Q91VN2	8.34319	8.58798	0.843941	-1.18492	8.36278	8.58798	0.855475	-1.16894	8.59642	8.64463	0.967131	-1.03399	8.58798	8.64463	0.961491	-1.04005	-0.244786	8.5215	-3.36163	0.00531126	0.19841	-2.1509	8.14737	8.5215	84.5789	9.67365e-19	2.92059e-18	32.9497	-0.0482165	8.5215	-0.662155	0.519798	0.835331	-7.0237	-0.056654	8.5215	-0.778027	0.450915	0.995389	-5.1108
NM_001004192_at	BC048562	cDNA sequence BC048562	434439	NM_001004192,NP_001004192	ENSMUSG00000050641	Mm.78372	Q80ZQ7,Q8CDT2	5.21889	5.27025	0.965027	-1.03624	5.22881	5.27025	0.971687	-1.02914	5.2585	5.21788	1.02856	1.02856	5.27025	5.21788	1.03697	1.03697	-0.0513584	5.24171	-0.802419	0.437183	0.892354	-5.98179	5.19234	5.24171	61.3244	5.50927e-17	8.89436e-17	29.3983	0.0406249	5.24171	0.634719	0.536965	0.842431	-7.04219	0.0523698	5.24171	0.818221	0.428432	0.995389	-5.08527
NM_001004193_at	Rhox8	reproductive homeobox 8	434768	NM_001004193,NP_001004193	ENSMUSG00000064137	Mm.336025	Q4TU85,Q6VSS7	5.49414	5.38011	1.08224	1.08224	5.53498	5.38011	1.11332	1.11332	5.35614	5.4853	0.914363	-1.09366	5.38011	5.4853	0.929688	-1.07563	0.114026	5.45282	0.96537	0.352521	0.855321	-5.84051	5.71026	5.45282	36.545	3.61904e-14	3.89262e-14	23.044	-0.12916	5.45282	-1.0935	0.294636	0.669786	-6.64179	-0.105182	5.45282	-0.890497	0.389884	0.995389	-5.03655
NM_001004194_at	Nlrp4e	NLR family, pyrin domain containing 4E	446099	NM_001004194,NP_001004194	ENSMUSG00000045693	Mm.442342	Q66X19,Q8C1H0	4.20055	4.23959	0.973304	-1.02743	4.25549	4.23959	1.01109	1.01109	4.29077	4.24524	1.03206	1.03206	4.23959	4.24524	0.996091	-1.00392	-0.039037	4.25745	-0.62192	0.545082	0.927903	-6.1106	4.29887	4.25745	51.7719	4.6172e-16	6.00361e-16	27.3842	0.0455331	4.25745	0.725413	0.481453	0.813341	-6.97831	-0.00565086	4.25745	-0.0900271	0.929681	0.998439	-5.35598
NM_001004293_at	Amigo1	adhesion molecule with Ig like domain 1	229715	NM_001004293,NM_146137,NP_001004293,NP_666249	ENSMUSG00000050947	Mm.275752	Q80ZD8	9.60058	9.6025	0.998668	-1.00133	9.22502	9.6025	0.769779	-1.29907	9.58218	9.62394	0.971467	-1.02937	9.6025	9.62394	0.985249	-1.01497	-0.00192248	9.46792	-0.0256426	0.979944	0.997783	-6.30909	8.65975	9.46792	87.3146	6.48109e-19	2.0963e-18	33.2768	-0.0417636	9.46792	-0.557055	0.587247	0.867829	-7.09053	-0.0214402	9.46792	-0.285975	0.779544	0.995389	-5.32498
NM_001004357_at	Cntnap2	contactin associated protein-like 2	66797	NM_001004357,NM_025771,NP_001004357,NP_080047	ENSMUSG00000039419	Mm.440084,Mm.477298	Q3SYI6,Q9CPW0	10.9465	10.8743	1.05138	1.05138	10.5319	10.8743	0.788747	-1.26783	10.9956	10.9508	1.03152	1.03152	10.8743	10.9508	0.948327	-1.05449	0.0722897	10.7944	0.614152	0.550042	0.929812	-6.11546	9.9822	10.7944	64.1073	3.15453e-17	5.49078e-17	29.912	0.0447747	10.7944	0.380393	0.709988	0.916309	-7.17788	-0.0765434	10.7944	-0.650291	0.527182	0.995389	-5.18424
NM_001004359_at	Gprasp1	G protein-coupled receptor associated sorting protein 1	67298	NM_001004359,NM_001005385,NM_026081,NP_001004359,NP_001005385,NP_080357	ENSMUSG00000043384	Mm.271980	Q5U4C1,Q6PD32	10.5608	10.5408	1.01397	1.01397	10.531	10.5408	0.993226	-1.00682	10.5995	10.4645	1.09809	1.09809	10.5408	10.4645	1.0543	1.0543	0.0200163	10.5336	0.413864	0.685931	0.961556	-6.22061	10.5063	10.5336	164.212	2.27936e-22	6.50965e-21	38.5337	0.134992	10.5336	2.79114	0.015672	0.130074	-4.00231	0.076289	10.5336	1.57738	0.139471	0.995389	-4.41909
NM_001004361_at	5730494M16Rik	RIKEN cDNA 5730494M16 gene	66648	NM_001004361,NM_001142697,NM_001142698,NP_001004361,NP_001136169,NP_001136170	ENSMUSG00000024269	Mm.263189,Mm.441171	Q66JT5	10.8118	10.9372	0.916724	-1.09084	10.6147	10.9372	0.799676	-1.25051	10.7086	10.8717	0.89312	-1.11967	10.9372	10.8717	1.04648	1.04648	-0.125441	10.759	-2.00107	0.0674002	0.539143	-4.50259	10.1937	10.759	122.923	8.7456e-21	6.72308e-20	36.4378	-0.163074	10.759	-2.6014	0.0224072	0.162987	-4.3497	0.0655442	10.759	1.04558	0.315396	0.995389	-4.92036
NM_001004362_at	2610008E11Rik	RIKEN cDNA 2610008E11 gene	72128	NM_001004362,NP_001004362	ENSMUSG00000060301	Mm.297854	Q3UFT9,Q641M0	8.4568	8.43891	1.01248	1.01248	8.63942	8.43891	1.14911	1.14911	7.8026	8.51674	0.609568	-1.64051	8.43891	8.51674	0.947483	-1.05543	0.0178929	8.39084	0.291636	0.77531	0.976988	-6.26517	8.93124	8.39084	110.041	3.52495e-20	1.93152e-19	35.4907	-0.714141	8.39084	-11.6398	4.14262e-08	7.76361e-06	9.15321	-0.0778279	8.39084	-1.26852	0.227546	0.995389	-4.72788
NM_001004363_at	Nuak1	NUAK family, SNF1-like kinase, 1	77976	NM_001004363,NP_001004363	ENSMUSG00000020032	Mm.25874	Q641K5	10.7943	10.7148	1.05665	1.05665	10.3363	10.7148	0.76923	-1.3	10.5813	10.5978	0.988606	-1.01153	10.7148	10.5978	1.08446	1.08446	0.0794959	10.5259	0.95088	0.359547	0.85815	-5.85399	9.72878	10.5259	87.9672	5.90148e-19	1.94033e-18	33.3526	-0.0165331	10.5259	-0.197759	0.846388	0.961822	-7.23418	0.11698	10.5259	1.39924	0.185871	0.995389	-4.6026
NM_001004364_at	Asap2	ArfGAP with SH3 domain, ankyrin repeat and PH domain 2	211914	NM_001004364,NM_001098168,NM_001135192,NP_001004364,NP_001091637,NP_001128664	ENSMUSG00000052632	Mm.358946	Q3TS63,Q3UH05,Q3UH27,Q6A074,Q7SIG6	9.27382	9.36823	0.936656	-1.06763	9.27321	9.36823	0.936256	-1.06808	9.31443	9.34453	0.979355	-1.02108	9.36823	9.34453	1.01657	1.01657	-0.0944083	9.31769	-1.46546	0.167299	0.718077	-5.27673	9.17787	9.31769	107.693	4.62487e-20	2.40208e-19	35.2972	-0.0300957	9.31769	-0.467162	0.648359	0.893646	-7.13895	0.0237068	9.31769	0.367989	0.718988	0.995389	-5.30254
NM_001004365_at	Actr3b	ARP3 actin-related protein 3 homolog B (yeast)	242894	NM_001004365,NP_001004365	ENSMUSG00000056367	Mm.150319	Q641P0	10.3814	10.5595	0.883836	-1.13143	10.1249	10.5595	0.739874	-1.35158	10.5461	10.5592	0.990976	-1.00911	10.5595	10.5592	1.00021	1.00021	-0.178149	10.4013	-2.75382	0.016817	0.318164	-3.23687	9.56197	10.4013	111.733	2.90885e-20	1.66719e-19	35.6258	-0.013078	10.4013	-0.20216	0.843019	0.960746	-7.23323	0.000303899	10.4013	0.00469768	0.996325	0.999926	-5.3594
NM_001004366_at	Scube3	signal peptide, CUB domain, EGF-like 3	268935	NM_001004366,NP_001004366	ENSMUSG00000038677	Mm.258491	Q66PY1	6.66023	6.58232	1.05549	1.05549	6.6672	6.58232	1.0606	1.0606	6.59511	6.61658	0.985225	-1.015	6.58232	6.61658	0.976533	-1.02403	0.0779061	6.62272	1.15715	0.268676	0.810251	-5.64608	6.75557	6.62272	75.8509	3.8069e-18	9.18525e-18	31.7942	-0.0214742	6.62272	-0.318958	0.754983	0.933254	-7.20073	-0.0342592	6.62272	-0.508856	0.619645	0.995389	-5.25132
NM_001004367_at	Cxxc4	CXXC finger 4	319478	NM_001004367,NP_001004367	ENSMUSG00000044365	Mm.442744,Mm.457442	Q6NXI8	8.58329	8.61744	0.976604	-1.02396	8.1914	8.61744	0.744299	-1.34355	8.21524	8.57777	0.777799	-1.28568	8.61744	8.57777	1.02788	1.02788	-0.0341548	8.37059	-0.268167	0.792911	0.97899	-6.27199	7.5694	8.37059	44.9258	2.73342e-15	3.19351e-15	25.6428	-0.36253	8.37059	-2.84641	0.014116	0.121325	-3.90001	0.0396773	8.37059	0.311527	0.760494	0.995389	-5.31858
NM_001004435_at	Pik3r6	phosphoinositide-3-kinase, regulatory subunit 6	104709	NM_001004435,NM_001081566,NP_001004435,NP_001075035	ENSMUSG00000046207	Mm.234573	Q3U6Q4	7.04628	7.00038	1.03233	1.03233	6.99013	7.00038	0.992925	-1.00713	6.90542	7.06958	0.892448	-1.12051	7.00038	7.06958	0.953166	-1.04913	0.0459032	6.9912	0.559941	0.585336	0.940703	-6.14778	6.95182	6.9912	64.103	3.15716e-17	5.49374e-17	29.9112	-0.164159	6.9912	-2.00246	0.0672333	0.315095	-5.38687	-0.0692001	6.9912	-0.844123	0.414339	0.995389	-5.06822
NM_001004436_at	Wapal	wings apart-like homolog (Drosophila)	218914	NM_001004436,NP_001004436	ENSMUSG00000041408	Mm.27957	Q65Z40	8.56495	8.54849	1.01148	1.01148	8.75725	8.54849	1.15569	1.15569	8.44983	8.40979	1.02814	1.02814	8.54849	8.40979	1.10092	1.10092	0.0164616	8.57218	0.197663	0.846462	0.985715	-6.28906	9.06215	8.57218	82.2556	1.3733e-18	3.90686e-18	32.6594	0.0400428	8.57218	0.480815	0.638888	0.889733	-7.13212	0.138705	8.57218	1.66551	0.12046	0.995389	-4.32348
NM_001004455_at	Cys1	cystin 1	12879	NM_001004455,NM_001161807,NM_138686,NP_001004455,NP_001155279,NP_619627	ENSMUSG00000062563	Mm.52265	Q8R4T1	7.09148	7.0743	1.01198	1.01198	6.97077	7.0743	0.930755	-1.0744	7.08759	7.14997	0.957682	-1.04419	7.0743	7.14997	0.948899	-1.05385	0.0171772	7.05639	0.143469	0.888188	0.991359	-6.29869	6.80689	7.05639	42.9769	4.76385e-15	5.43852e-15	25.0901	-0.0623817	7.05639	-0.521029	0.61138	0.878451	-7.11091	-0.0756741	7.05639	-0.632051	0.538652	0.995389	-5.19375
NM_001004468_at	Tacc2	transforming, acidic coiled-coil containing protein 2	57752	NM_001004468,NM_021314,NM_206856,NP_001004468,NP_067289,NP_996738	ENSMUSG00000030852	Mm.86322	Q2VPC8,Q3UL40,Q5DTJ3,Q9ER91,Q9JJG0	8.73976	8.8011	0.958375	-1.04343	8.77163	8.8011	0.979779	-1.02064	8.78687	8.75387	1.02314	1.02314	8.8011	8.75387	1.03327	1.03327	-0.0613378	8.7774	-1.03899	0.318335	0.836041	-5.76933	8.75809	8.7774	112.143	2.77772e-20	1.60865e-19	35.658	0.0329976	8.7774	0.55894	0.585999	0.867515	-7.08942	0.0472235	8.7774	0.799908	0.438583	0.995389	-5.09704
NM_001004721_at	Pigu	phosphatidylinositol glycan anchor biosynthesis, class U	228812	NM_001004721,NP_001004721	ENSMUSG00000038383	Mm.5434	Q3TAA8,Q3TRB7,Q8K358	9.80945	9.88582	0.948441	-1.05436	9.6245	9.88582	0.834322	-1.19858	9.83674	9.99695	0.894896	-1.11745	9.88582	9.99695	0.925865	-1.08007	-0.0763697	9.80579	-1.22617	0.242556	0.789338	-5.56917	9.2707	9.80579	112.518	2.66346e-20	1.55792e-19	35.6873	-0.160208	9.80579	-2.57225	0.0236665	0.168973	-4.40248	-0.111127	9.80579	-1.78422	0.0984689	0.985764	-4.1903
NM_001004761_at	Gpr158	G protein-coupled receptor 158	241263	NM_001004761,NP_001004761	ENSMUSG00000045967	Mm.166647	Q8BSU1,Q8C3D0,Q8C419	11.5624	11.5465	1.01111	1.01111	11.23	11.5465	0.80306	-1.24524	11.5536	11.5965	0.970699	-1.03019	11.5465	11.5965	0.965921	-1.03528	0.0159349	11.4457	0.243824	0.811292	0.981871	-6.27846	10.7474	11.4457	124.312	7.59248e-21	6.04953e-20	36.5295	-0.0429039	11.4457	-0.656481	0.523322	0.836724	-7.02759	-0.0500232	11.4457	-0.765414	0.458121	0.995389	-5.11858
NM_001004762_at	Pla2g4c	phospholipase A2, group IVC (cytosolic, calcium-independent)	232889	NM_001004762,NM_001168504,NP_001004762,NP_001161976	ENSMUSG00000033847	Mm.223639	Q08EC7,Q3UWS1,Q64GA5,Q7TN01	5.14576	5.08971	1.03961	1.03961	5.16149	5.08971	1.05101	1.05101	5.10985	5.10778	1.00143	1.00143	5.08971	5.10778	0.987551	-1.01261	0.0560441	5.12353	0.847293	0.412635	0.881726	-5.94518	5.24113	5.12353	59.8976	7.40501e-17	1.15232e-16	29.1232	0.00206845	5.12353	0.0312715	0.975543	0.993498	-7.25462	-0.0180724	5.12353	-0.273224	0.789107	0.995389	-5.32797
NM_001005223_at	Znhit3	zinc finger, HIT type 3	448850	NM_001005223,NP_001005223	ENSMUSG00000020526	Mm.379733	Q5FW88,Q9CQK1	7.8324	7.87589	0.970302	-1.03061	8.00809	7.87589	1.09596	1.09596	7.92294	7.96338	0.972359	-1.02843	7.87589	7.96338	0.941164	-1.06251	-0.0434939	7.95193	-0.527975	0.606689	0.943509	-6.16551	8.22813	7.95193	75.5036	4.03306e-18	9.6331e-18	31.7444	-0.0404396	7.95193	-0.4909	0.631935	0.886725	-7.12696	-0.0874826	7.95193	-1.06196	0.308184	0.995389	-4.90721
NM_001005225_at	Olfr1197	olfactory receptor 1197	433449	NM_001005225,NP_001005225	ENSMUSG00000075119	Mm.377954	Q7TR13	7.51121	7.49473	1.01149	1.01149	7.4659	7.49473	0.980213	-1.02019	7.81529	7.65605	1.1167	1.1167	7.49473	7.65605	0.894206	-1.11831	0.0164789	7.5877	0.094975	0.925828	0.994535	-6.30472	7.41441	7.5877	32.3027	1.68749e-13	1.76635e-13	21.4654	0.15924	7.5877	0.917767	0.375972	0.741226	-6.81735	-0.161321	7.5877	-0.929765	0.369962	0.995389	-5.0086
NM_001005227_at	Olfr1200	olfactory receptor 1200	257887	NM_001005227,NP_001005227	ENSMUSG00000075115	Mm.377285	Q7TR11	5.83722	5.85523	0.987591	-1.01257	5.87772	5.85523	1.01571	1.01571	5.91231	5.93632	0.983494	-1.01678	5.85523	5.93632	0.945345	-1.05782	-0.018015	5.89287	-0.246341	0.809385	0.981515	-6.27782	5.92047	5.89287	61.1981	5.65379e-17	9.10123e-17	29.3743	-0.024012	5.89287	-0.328344	0.748044	0.929728	-7.19749	-0.0810878	5.89287	-1.10881	0.288226	0.995389	-4.86868
NM_001005230_at	Olfr1024	olfactory receptor 1024	257900	NM_001005230,NP_001005230	ENSMUSG00000075206	Mm.377291	Q08EA9,Q7TR91	5.28553	5.27266	1.00896	1.00896	5.33134	5.27266	1.04151	1.04151	5.30879	5.28676	1.01538	1.01538	5.27266	5.28676	0.990275	-1.00982	0.0128665	5.30438	0.198916	0.845502	0.985715	-6.2888	5.41293	5.30438	63.2592	3.7291e-17	6.34716e-17	29.7586	0.0220255	5.30438	0.340515	0.739079	0.927621	-7.19316	-0.0140994	5.30438	-0.217977	0.830937	0.995389	-5.33937
NM_001005232_at	Dbx1	developing brain homeobox 1	13172	NM_001005232,NP_001005232	ENSMUSG00000030507	Mm.307176	P52950	6.16383	6.12718	1.02573	1.02573	6.1948	6.12718	1.04798	1.04798	6.09468	6.12397	0.9799	-1.02051	6.12718	6.12397	1.00223	1.00223	0.0366501	6.14368	0.360247	0.724628	0.967352	-6.24202	6.2779	6.14368	46.6467	1.7066e-15	2.03891e-15	26.1084	-0.0292936	6.14368	-0.287937	0.778076	0.941659	-7.21077	0.0032132	6.14368	0.0315837	0.975299	0.999926	-5.35899
NM_001005247_at	Hps5	Hermansky-Pudlak syndrome 5 homolog (human)	246694	NM_001005247,NM_001005248,NM_001167864,NP_001005247,NP_001005248,NP_001161336	ENSMUSG00000014418	Mm.379442	P59438,Q3TU08,Q640Q9,Q6ZQ01	6.48405	6.58834	0.930265	-1.07496	6.48099	6.58834	0.928293	-1.07725	6.44735	6.40562	1.02934	1.02934	6.58834	6.40562	1.13502	1.13502	-0.104286	6.48064	-1.50137	0.157896	0.702996	-5.22963	6.37211	6.48064	69.347	1.17517e-17	2.35957e-17	30.8046	0.041725	6.48064	0.600703	0.558688	0.852306	-7.06409	0.182716	6.48064	2.6305	0.0212156	0.934206	-3.14794
NM_001005248_at	Hps5	Hermansky-Pudlak syndrome 5 homolog (human)	246694	NM_001005247,NM_001005248,NM_001167864,NP_001005247,NP_001005248,NP_001161336	ENSMUSG00000014418	Mm.379442	P59438,Q3TU08,Q640Q9,Q6ZQ01	6.48405	6.58834	0.930265	-1.07496	6.48099	6.58834	0.928293	-1.07725	6.44735	6.40562	1.02934	1.02934	6.58834	6.40562	1.13502	1.13502	-0.104286	6.48064	-1.50137	0.157896	0.702996	-5.22963	6.37211	6.48064	69.347	1.17517e-17	2.35957e-17	30.8046	0.041725	6.48064	0.600703	0.558688	0.852306	-7.06409	0.182716	6.48064	2.6305	0.0212156	0.934206	-3.14794
NM_001005331_at	Eif4g1	eukaryotic translation initiation factor 4, gamma 1	208643	NM_001005331,NM_145941,NP_001005331,NP_666053	ENSMUSG00000045983	Mm.260256	Q3UQI5,Q3UTK0,Q3UYM6,Q3UZD9,Q6EVH9,Q6NZJ6,Q6PD42,Q8BUW8,Q8K0J8,Q8R2V4	11.108	11.1003	1.00541	1.00541	11.0251	11.1003	0.949212	-1.05351	11.1189	11.0753	1.0307	1.0307	11.1003	11.0753	1.01747	1.01747	0.00778479	11.072	0.121916	0.904888	0.992294	-6.30168	10.9084	11.072	129.138	4.69979e-21	4.28474e-20	36.8344	0.0436238	11.072	0.683181	0.50686	0.828632	-7.00904	0.02498	11.072	0.391205	0.70218	0.995389	-5.2952
NM_001005341_at	Ypel2	yippee-like 2 (Drosophila)	77864	NM_001005341,NP_001005341	ENSMUSG00000018427	Mm.191894	Q0VA86,Q65Z95	8.38949	8.54853	0.895622	-1.11654	8.4284	8.54853	0.920109	-1.08683	8.48252	8.82371	0.789387	-1.26681	8.54853	8.82371	0.826345	-1.21015	-0.159038	8.55045	-1.42763	0.177708	0.732288	-5.32547	8.32774	8.55045	56.5098	1.53839e-16	2.20999e-16	28.4358	-0.341195	8.55045	-3.0628	0.00936411	0.0917104	-3.4958	-0.275183	8.55045	-2.47023	0.0286358	0.934206	-3.35285
NM_001005342_at	Ypel4	yippee-like 4 (Drosophila)	241525	NM_001005342,NP_001005342	ENSMUSG00000034059	Mm.59978	Q0VEE5,Q65Z93	9.24154	9.25593	0.990072	-1.01003	9.5032	9.25593	1.18696	1.18696	9.37307	9.28287	1.06452	1.06452	9.25593	9.28287	0.981501	-1.01885	-0.0143954	9.37512	-0.239944	0.814232	0.981871	-6.27944	9.88131	9.37512	124.504	7.44615e-21	5.96596e-20	36.542	0.0902009	9.37512	1.50348	0.157357	0.500785	-6.13906	-0.0269387	9.37512	-0.449018	0.661044	0.995389	-5.27501
NM_001005343_at	Sp9	trans-acting transcription factor 9	381373	NM_001005343,NP_001005343	ENSMUSG00000068859	Mm.330293	Q5QR89,Q64HY3	8.1538	8.02164	1.09594	1.09594	8.02322	8.02164	1.00109	1.00109	8.12817	8.05611	1.05122	1.05122	8.02164	8.05611	0.976387	-1.02418	0.132167	8.05242	1.16631	0.265087	0.80748	-5.63607	7.9595	8.05242	53.0958	3.36339e-16	4.48755e-16	27.6894	0.0720615	8.05242	0.635911	0.536213	0.841789	-7.0414	-0.0344751	8.05242	-0.304228	0.76592	0.995389	-5.32046
NM_001005370_at	Spin2	spindlin family, member 2	278240	NM_001005370,NP_001005370	ENSMUSG00000046550	Mm.293363	Q6NVE3	7.20184	7.15249	1.0348	1.0348	7.20318	7.15249	1.03576	1.03576	6.98869	7.22066	0.851469	-1.17444	7.15249	7.22066	0.953845	-1.04839	0.0493517	7.1501	0.482253	0.637894	0.950006	-6.18913	7.25453	7.1501	53.5875	2.99594e-16	4.0376e-16	27.8005	-0.231973	7.1501	-2.26679	0.0417071	0.237282	-4.94286	-0.0681727	7.1501	-0.666169	0.517314	0.995389	-5.17577
NM_001005385_at	Gprasp1	G protein-coupled receptor associated sorting protein 1	67298	NM_001004359,NM_001005385,NM_026081,NP_001004359,NP_001005385,NP_080357	ENSMUSG00000043384	Mm.271980	Q5U4C1,Q6PD32	10.4154	10.4026	1.00893	1.00893	10.3987	10.4026	0.997305	-1.0027	10.4927	10.3392	1.11226	1.11226	10.4026	10.3392	1.04493	1.04493	0.0128315	10.4069	0.275586	0.787333	0.978513	-6.2699	10.3864	10.4069	168.626	1.63194e-22	5.37844e-21	38.6974	0.153492	10.4069	3.29659	0.00600809	0.0686466	-3.05463	0.063411	10.4069	1.36189	0.197082	0.995389	-4.63925
NM_001005418_at	Defa-rs4	defensin, alpha,, related sequence 4	13223	NM_001005418,NP_001005418	NA	Mm.424744	Q70LV9	6.47056	6.45021	1.01421	1.01421	6.51192	6.45021	1.0437	1.0437	6.46425	6.51798	0.963442	-1.03794	6.45021	6.51798	0.954111	-1.0481	0.0203502	6.48978	0.410332	0.688453	0.961556	-6.22211	6.59431	6.48978	100.512	1.10238e-19	4.81977e-19	34.6599	-0.0537298	6.48978	-1.08338	0.298932	0.673959	-6.6526	-0.0677705	6.48978	-1.36649	0.195671	0.995389	-4.63477
NM_001005419_at	Ado	2-aminoethanethiol (cysteamine) dioxygenase	211488	NM_001005419,NP_001005419	ENSMUSG00000057134	Mm.297250,Mm.478150	Q6PDY2	9.69903	9.76213	0.957206	-1.04471	9.49915	9.76213	0.833364	-1.19996	9.59155	9.73378	0.906117	-1.10361	9.76213	9.73378	1.01985	1.01985	-0.0630992	9.62558	-1.10356	0.290412	0.819856	-5.70332	9.13623	9.62558	120.787	1.09061e-20	7.9043e-20	36.293	-0.14223	9.62558	-2.48751	0.0277285	0.185709	-4.55479	0.0283499	9.62558	0.49582	0.628555	0.995389	-5.25672
NM_001005420_at	Gm347	predicted gene 347	241289	NM_001005420,NP_001005420	ENSMUSG00000035829	Mm.330095	Q6A025	7.61754	7.6911	0.950289	-1.05231	7.38986	7.6911	0.811553	-1.2322	7.60509	7.77402	0.889504	-1.12422	7.6911	7.77402	0.944143	-1.05916	-0.0735612	7.58285	-0.667642	0.516403	0.920244	-6.08083	6.97477	7.58285	47.8527	1.23928e-15	1.50668e-15	26.4229	-0.168927	7.58285	-1.53318	0.149946	0.487787	-6.09816	-0.0829232	7.58285	-0.752612	0.465511	0.995389	-5.12636
NM_001005421_at	Amica1	adhesion molecule, interacts with CXADR antigen 1	270152	NM_001005421,NP_001005421	ENSMUSG00000048534	Mm.190461	Q80UL9	5.49898	5.41858	1.05731	1.05731	5.55495	5.41858	1.09913	1.09913	5.42825	5.47499	0.968123	-1.03293	5.41858	5.47499	0.961656	-1.03987	0.0803986	5.48145	0.988519	0.3415	0.849113	-5.8186	5.71931	5.48145	53.157	3.31511e-16	4.42872e-16	27.7033	-0.0467384	5.48145	-0.574659	0.575638	0.86177	-7.08009	-0.0564068	5.48145	-0.693534	0.500559	0.995389	-5.16072
NM_001005422_at	Gm1574	predicted gene 1574	380842	NM_001005422,NP_001005422	ENSMUSG00000063529	Mm.188108	Q6P3A1	5.5313	5.49164	1.02787	1.02787	5.6288	5.49164	1.09974	1.09974	5.4722	5.51742	0.969141	-1.03184	5.49164	5.51742	0.982288	-1.01803	0.0396614	5.54198	0.532955	0.603337	0.942817	-6.16281	5.81472	5.54198	59.0653	8.82773e-17	1.3473e-16	28.9589	-0.0452215	5.54198	-0.607669	0.5542	0.850113	-7.0597	-0.0257821	5.54198	-0.346451	0.73472	0.995389	-5.30897
NM_001005423_at	Mreg	melanoregulin	381269	NM_001005423,NP_001005423	ENSMUSG00000039395	Mm.422636	Q6NVG5	7.21456	7.18885	1.01798	1.01798	7.02296	7.18885	0.891378	-1.12186	7.22331	7.19553	1.01944	1.01944	7.18885	7.19553	0.995379	-1.00464	0.025707	7.13842	0.303542	0.766431	0.975587	-6.2615	6.76127	7.13842	60.3498	6.73734e-17	1.06093e-16	29.2113	0.0277772	7.13842	0.327986	0.748307	0.929755	-7.19762	-0.00668155	7.13842	-0.078894	0.938356	0.998439	-5.35678
NM_001005424_at	Gm996	predicted gene 996	381353	NM_001005424,NP_001005424	ENSMUSG00000029419	Mm.379511	Q6P0A3	10.4078	10.6371	0.853055	-1.17226	10.1408	10.6371	0.708886	-1.41066	10.6644	10.606	1.04124	1.04124	10.6371	10.606	1.02178	1.02178	-0.22929	10.459	-2.49118	0.0275392	0.386452	-3.69391	9.51085	10.459	78.1126	2.63078e-18	6.7369e-18	32.1112	0.0583077	10.459	0.633501	0.537735	0.842792	-7.043	0.0310881	10.459	0.337766	0.7411	0.995389	-5.31145
NM_001005425_at	Gm1008	predicted gene 1008	381405	NM_001005425,NP_001005425	ENSMUSG00000056824	Mm.296323	Q6NXM6	5.45083	5.45255	0.998808	-1.00119	5.41529	5.45255	0.974503	-1.02616	5.55304	5.46104	1.06585	1.06585	5.45255	5.46104	0.99413	-1.0059	-0.00172128	5.4626	-0.0210081	0.983568	0.997783	-6.3092	5.36026	5.4626	49.454	8.20181e-16	1.02355e-15	26.8266	0.0920014	5.4626	1.12287	0.282431	0.658232	-6.60996	-0.00849288	5.4626	-0.103655	0.919075	0.998075	-5.35487
NM_001005426_at	Zcwpw1	zinc finger, CW type with PWWP domain 1	381678	NM_001005426,NP_001005426	ENSMUSG00000037108	Mm.332765	Q2YFS4,Q6IR42	6.33977	6.29757	1.02969	1.02969	6.33565	6.29757	1.02675	1.02675	6.32675	6.28824	1.02705	1.02705	6.29757	6.28824	1.00648	1.00648	0.0422045	6.31542	0.713604	0.488478	0.911645	-6.04893	6.37168	6.31542	81.4392	1.55691e-18	4.32662e-18	32.5546	0.0385052	6.31542	0.651056	0.526705	0.838708	-7.03127	0.009325	6.31542	0.157669	0.877216	0.996132	-5.34891
NM_001005475_at	Iqsec2	IQ motif and Sec7 domain 2	245666	NM_001005475,NM_001114664,NP_001005475,NP_001108136	ENSMUSG00000041115	Mm.33027	Q5DU25	10.262	10.3293	0.954403	-1.04778	10.0714	10.3293	0.836309	-1.19573	10.4502	10.3918	1.04135	1.04135	10.3293	10.3918	0.957635	-1.04424	-0.06733	10.2765	-0.897343	0.386359	0.870448	-5.90227	9.71826	10.2765	97.9082	1.53392e-19	6.31266e-19	34.4102	0.0584559	10.2765	0.779073	0.45032	0.794008	-6.93683	-0.0624518	10.2765	-0.832328	0.420718	0.995389	-5.07604
NM_001005477_at	Barhl2	BarH-like 2 (Drosophila)	104382	NM_001005477,NP_001005477	ENSMUSG00000034384	Mm.271593	Q7TNS3,Q8VIB5	5.1692	5.06712	1.07332	1.07332	5.22651	5.06712	1.11681	1.11681	5.23271	5.19291	1.02797	1.02797	5.06712	5.19291	0.916505	-1.0911	0.102083	5.18648	1.39194	0.188021	0.744746	-5.37063	5.41455	5.18648	55.8096	1.79906e-16	2.54454e-16	28.2873	0.0398047	5.18648	0.54275	0.596771	0.871917	-7.09878	-0.125785	5.18648	-1.71512	0.11079	0.992987	-4.26841
NM_001005481_at	Olfr132	olfactory receptor 132	257889	NM_001005481,NP_001005481	ENSMUSG00000067186	Mm.377287	Q7TRI8	4.62628	4.60154	1.01729	1.01729	4.6413	4.60154	1.02794	1.02794	4.70749	4.70419	1.00229	1.00229	4.60154	4.70419	0.931321	-1.07374	0.0247334	4.66044	0.344855	0.735891	0.969669	-6.24763	4.68858	4.66044	49.4168	8.27976e-16	1.03255e-15	26.8173	0.00329826	4.66044	0.0459872	0.964041	0.991591	-7.25401	-0.10265	4.66044	-1.43124	0.176693	0.995389	-4.57067
NM_001005485_at	Olfr111	olfactory receptor 111	545205	NM_001005485,NP_001005485	ENSMUSG00000073397	Mm.383371	Q7TRK1	4.74755	4.78403	0.97503	-1.02561	4.74418	4.78403	0.972752	-1.02801	4.74198	4.74038	1.00111	1.00111	4.78403	4.74038	1.03072	1.03072	-0.0364821	4.75143	-0.566455	0.581033	0.938414	-6.14405	4.70263	4.75143	55.196	2.06691e-16	2.88169e-16	28.1552	0.00159589	4.75143	0.0247792	0.980619	0.994988	-7.25482	0.0436518	4.75143	0.677777	0.510166	0.995389	-5.16945
NM_001005488_at	Olfr467	olfactory receptor 467	257919	NM_001005488,NP_001005488	ENSMUSG00000066242	Mm.377303	Q7TRV2,Q8K534	5.25387	5.22987	1.01678	1.01678	5.25158	5.22987	1.01516	1.01516	5.34844	5.26479	1.0597	1.0597	5.22987	5.26479	0.976086	-1.0245	0.0240005	5.27051	0.430922	0.673804	0.958535	-6.2132	5.27214	5.27051	71.5559	7.92312e-18	1.69578e-17	31.1544	0.0836515	5.27051	1.50194	0.157751	0.501337	-6.14118	-0.0349204	5.27051	-0.626986	0.541862	0.995389	-5.19635
NM_001005506_at	Txlna	taxilin alpha	109658	NM_001005506,NP_001005506	ENSMUSG00000053841	Mm.268863	Q3UD58,Q3UXT5,Q6PAM1,Q8C5K1	8.7628	8.82046	0.960823	-1.04077	8.95844	8.82046	1.10036	1.10036	8.65529	8.84633	0.875975	-1.14158	8.82046	8.84633	0.982231	-1.01809	-0.0576571	8.83989	-1.0391	0.318286	0.836041	-5.76922	9.19424	8.83989	125.257	6.90171e-21	5.65127e-20	36.5909	-0.191038	8.83989	-3.4429	0.00455401	0.0564962	-2.77732	-0.025866	8.83989	-0.466159	0.649057	0.995389	-5.26852
NM_001005507_at	Smg7	Smg-7 homolog, nonsense mediated mRNA decay factor (C. elegans)	226517	NM_001005507,NM_001160256,NM_001160257,NP_001005507,NP_001153728,NP_001153729	ENSMUSG00000042772	Mm.270775	Q3UKQ9,Q5RJH6	10.0355	9.9379	1.07003	1.07003	10.0277	9.9379	1.06422	1.06422	10.0962	9.88516	1.15755	1.15755	9.9379	9.88516	1.03723	1.03723	0.097649	9.9926	1.43062	0.176866	0.731438	-5.32165	10.1136	9.9926	112.006	2.8208e-20	1.62763e-19	35.6473	0.211069	9.9926	3.09229	0.00885405	0.0883844	-3.44034	0.0527313	9.9926	0.772546	0.454037	0.995389	-5.1142
NM_001005508_at	Arhgap30	Rho GTPase activating protein 30	226652	NM_001005508,NP_001005508	ENSMUSG00000048865	Mm.251048	Q640N3	6.18599	6.24896	0.957295	-1.04461	6.24668	6.24896	0.99842	-1.00158	6.27979	6.30828	0.980445	-1.01995	6.24896	6.30828	0.959717	-1.04197	-0.0629651	6.26746	-0.735071	0.475755	0.906516	-6.03336	6.27474	6.26746	55.3739	1.98505e-16	2.77709e-16	28.1937	-0.0284915	6.26746	-0.332617	0.744892	0.928644	-7.19599	-0.0593188	6.26746	-0.692503	0.501184	0.995389	-5.16129
NM_001005509_at	Eif2a	eukaryotic translation initiation factor 2a	229317	NM_001005509,NP_001005509	ENSMUSG00000027810	Mm.21617	Q8BJW6	9.73021	9.84261	0.925053	-1.08102	9.75506	9.84261	0.941121	-1.06256	9.66215	9.70048	0.973778	-1.02693	9.84261	9.70048	1.10353	1.10353	-0.112392	9.74222	-1.32769	0.207829	0.760415	-5.44981	9.67993	9.74222	86.4403	7.35596e-19	2.32792e-18	33.174	-0.0383357	9.74222	-0.452862	0.658347	0.895899	-7.1459	0.142122	9.74222	1.6789	0.11778	0.995389	-4.30871
NM_001005510_at	Syne2	synaptic nuclear envelope 2	319565	NM_001005510,NP_001005510,XM_001001846,XM_917083,XP_001001846,XP_922176	ENSMUSG00000054397,ENSMUSG00000063450	Mm.26652	Q640M5,Q6DFZ2,Q6PI66,Q6ZWN0,Q6ZWQ0,Q76KB5,Q7TPP1,Q8K147	6.60566	6.48759	1.08528	1.08528	6.7703	6.48759	1.21647	1.21647	6.60152	6.49617	1.07576	1.07576	6.48759	6.49617	0.994076	-1.00596	0.118065	6.61481	1.66127	0.121319	0.647459	-5.01077	7.13532	6.61481	75.8949	3.77923e-18	9.12871e-18	31.8005	0.105351	6.61481	1.48237	0.162813	0.507865	-6.1678	-0.0085722	6.61481	-0.120618	0.905896	0.997501	-5.35326
NM_001005511_at	Lmtk3	lemur tyrosine kinase 3	381983	NM_001005511,NP_001005511	ENSMUSG00000062044	Mm.44928	Q5XJV6	11.0274	11.1137	0.941895	-1.06169	10.8098	11.1137	0.810016	-1.23454	11.2083	11.0143	1.1439	1.1439	11.1137	11.0143	1.07134	1.07134	-0.086362	11.0041	-1.04492	0.315689	0.834389	-5.7634	10.397	11.0041	95.0933	2.2144e-19	8.53112e-19	34.1282	0.193959	11.0041	2.34678	0.0360015	0.217147	-4.80381	0.0994152	11.0041	1.20286	0.251144	0.995389	-4.78748
NM_001005520_at	Olfr244	olfactory receptor 244	404222	NM_001005520,NP_001005520,XM_001474856,XM_904560,XP_001474906,XP_909653	ENSMUSG00000046486	Mm.457873	Q6W057,Q6W068,Q6W074	5.44181	5.36478	1.05484	1.05484	5.46687	5.36478	1.07332	1.07332	5.40353	5.45462	0.965206	-1.03605	5.36478	5.45462	0.93963	-1.06425	0.0770297	5.4288	1.09331	0.294719	0.822844	-5.71402	5.58149	5.4288	59.8845	7.42536e-17	1.15492e-16	29.1207	-0.0510914	5.4288	-0.725155	0.481606	0.813341	-6.97851	-0.0898351	5.4288	-1.27506	0.225296	0.995389	-4.72182
NM_001005523_at	Rsrc2	arginine/serine-rich coiled-coil 2	208606	NM_001005523,NM_001005525,NM_025438,NP_001005523,NP_001005525,NP_079714	ENSMUSG00000029422	Mm.276341,Mm.477997	A2RTL5,Q8BI46,Q922F2,Q9CSJ3	8.3479	8.2411	1.07684	1.07684	8.70727	8.2411	1.38144	1.38144	8.11012	8.10891	1.00084	1.00084	8.2411	8.10891	1.09595	1.09595	0.106799	8.3512	1.38382	0.190435	0.746741	-5.38079	9.35312	8.3512	91.6114	3.54105e-19	1.26114e-18	33.7608	0.00120706	8.3512	0.0156401	0.987766	0.996517	-7.25501	0.132188	8.3512	1.71279	0.111229	0.992987	-4.27102
NM_001005524_at	Olfr194	olfactory receptor 194	433031	NM_001005524,NP_001005524	ENSMUSG00000063020	NA	Q7TS42	4.06751	4.08164	0.99026	-1.00984	4.20378	4.08164	1.08835	1.08835	4.07351	4.01437	1.04185	1.04185	4.08164	4.01437	1.04773	1.04773	-0.0141214	4.1091	-0.218794	0.830314	0.983795	-6.28448	4.39407	4.1091	51.4642	4.97572e-16	6.43124e-16	27.3119	0.0591484	4.1091	0.916433	0.376645	0.741685	-6.81858	0.0672689	4.1091	1.04225	0.316879	0.995389	-4.92302
NM_001005525_at	Rsrc2	arginine/serine-rich coiled-coil 2	208606	NM_001005523,NM_001005525,NM_025438,NP_001005523,NP_001005525,NP_079714	ENSMUSG00000029422	Mm.276341,Mm.477997	A2RTL5,Q8BI46,Q922F2,Q9CSJ3	9.78877	9.67492	1.08212	1.08212	10.1383	9.67492	1.37873	1.37873	9.54664	9.61497	0.953743	-1.0485	9.67492	9.61497	1.04243	1.04243	0.113858	9.80006	1.71871	0.110117	0.631122	-4.92873	10.7763	9.80006	122.968	8.70585e-21	6.70717e-20	36.4408	-0.0683271	9.80006	-1.03141	0.321737	0.694665	-6.70679	0.0599457	9.80006	0.904896	0.382495	0.995389	-5.02642
NM_001005568_at	Olfr1281	olfactory receptor 1281	257979	NM_001005568,NP_001005568	ENSMUSG00000068644	Mm.377322	Q7TQY6	4.0714	3.99017	1.05792	1.05792	4.11504	3.99017	1.09041	1.09041	4.0747	4.04372	1.02171	1.02171	3.99017	4.04372	0.963561	-1.03782	0.0812297	4.06435	1.58425	0.1379	0.675088	-5.118	4.26174	4.06435	62.8313	4.06108e-17	6.83291e-17	29.6801	0.0309868	4.06435	0.604346	0.556339	0.851059	-7.0618	-0.0535516	4.06435	-1.04443	0.315907	0.995389	-4.92128
NM_001005569_at	Olfr366	olfactory receptor 366	236509	NM_001005569,NP_001005569	ENSMUSG00000068947	Mm.377254	Q7TRY4	5.08757	5.02875	1.04162	1.04162	5.04352	5.02875	1.01029	1.01029	5.0156	5.02211	0.995502	-1.00452	5.02875	5.02211	1.00461	1.00461	0.0588243	5.02978	0.990574	0.340533	0.848832	-5.81664	5.03627	5.02978	64.1092	3.15336e-17	5.4893e-17	29.9123	-0.00650323	5.02978	-0.109511	0.914522	0.979407	-7.24871	0.00664058	5.02978	0.111824	0.912724	0.997853	-5.35413
NM_001005570_at	Olfr707	olfactory receptor 707	194433	NM_001005570,NP_001005570	ENSMUSG00000069390	Mm.464550	Q7TRN1	4.59573	4.56477	1.02169	1.02169	4.55322	4.56477	0.992029	-1.00804	4.49017	4.58003	0.939611	-1.06427	4.56477	4.58003	0.989476	-1.01064	0.0309607	4.54793	0.404349	0.692735	0.961917	-6.22462	4.52042	4.54793	44.6278	2.97112e-15	3.45782e-15	25.5601	-0.0898644	4.54793	-1.17363	0.262247	0.63793	-6.55331	-0.015264	4.54793	-0.199349	0.84517	0.995389	-5.34264
NM_001005605_at	Aebp2	AE binding protein 2	11569	NM_001005605,NM_009637,NM_178803,NP_001005605,NP_033767,NP_848918	ENSMUSG00000030232	Mm.479349,Mm.86453	Q9Z248	9.83552	9.78379	1.03651	1.03651	9.79418	9.78379	1.00723	1.00723	9.66681	9.7579	0.938813	-1.06517	9.78379	9.7579	1.01811	1.01811	0.0517304	9.75688	0.66011	0.521066	0.921356	-6.08587	9.78391	9.75688	94.3765	2.43561e-19	9.24173e-19	34.0543	-0.0910904	9.75688	-1.16237	0.266628	0.642786	-6.56606	0.0258931	9.75688	0.330411	0.746518	0.995389	-5.31351
NM_001005608_at	Itgb4	integrin beta 4	192897	NM_001005608,NM_133663,NP_001005608,NP_598424	ENSMUSG00000020758	Mm.213873	A2A863,Q3ULT5,Q3UNP2,Q3USM4,Q66JU8	7.48078	7.46785	1.009	1.009	7.4799	7.46785	1.00839	1.00839	7.44373	7.59527	0.900291	-1.11075	7.46785	7.59527	0.915469	-1.09234	0.012925	7.49429	0.158443	0.876619	0.989808	-6.29634	7.49152	7.49429	69.4211	1.15949e-17	2.33431e-17	30.8166	-0.151537	7.49429	-1.85763	0.0867368	0.363328	-5.61823	-0.127417	7.49429	-1.56196	0.143052	0.995389	-4.43551
NM_001005740_at	Phactr1	phosphatase and actin regulator 1	218194	NM_001005740,NM_001005748,NM_198419,NP_001005740,NP_001005748,NP_940811	ENSMUSG00000054728	Mm.160124	Q2M3X8,Q3TLK1,Q80ZP7	11.5783	11.6018	0.983878	-1.01639	11.6892	11.6018	1.06248	1.06248	11.4801	11.5495	0.953019	-1.0493	11.6018	11.5495	1.0369	1.0369	-0.0234482	11.5957	-0.445947	0.663201	0.954792	-6.20643	11.8321	11.5957	170.104	1.46206e-22	5.0942e-21	38.7502	-0.0694233	11.5957	-1.32032	0.210208	0.576529	-6.37859	0.052283	11.5957	0.994339	0.338768	0.995389	-4.96045
NM_001005748_at	Phactr1	phosphatase and actin regulator 1	218194	NM_001005740,NM_001005748,NM_198419,NP_001005740,NP_001005748,NP_940811	ENSMUSG00000054728	Mm.160124	Q2M3X8,Q3TLK1,Q80ZP7	11.4794	11.5332	0.963357	-1.03804	11.5542	11.5332	1.01461	1.01461	11.4136	11.495	0.945116	-1.05807	11.5332	11.495	1.02683	1.02683	-0.0538582	11.5069	-0.945555	0.362154	0.85988	-5.8589	11.6125	11.5069	154.114	5.07e-22	1.022e-20	38.1228	-0.081437	11.5069	-1.42974	0.177114	0.529766	-6.2382	0.0381963	11.5069	0.670589	0.514585	0.995389	-5.17337
NM_001005767_at	Parl	presenilin associated, rhomboid-like	381038	NM_001005767,NP_001005767	ENSMUSG00000033918	Mm.371737	Q5XJY4	9.15094	9.33254	0.881728	-1.13414	9.35399	9.33254	1.01498	1.01498	9.27817	9.30808	0.979482	-1.02095	9.33254	9.30808	1.0171	1.0171	-0.181595	9.32331	-2.16882	0.049865	0.485317	-4.23409	9.47697	9.32331	85.56	8.36704e-19	2.59347e-18	33.0688	-0.0299096	9.32331	-0.357217	0.726841	0.923664	-7.18696	0.0244607	9.32331	0.292138	0.774935	0.995389	-5.32348
NM_001005780_at	Olfr255	olfactory receptor 255	258185	NM_001005780,NP_001005780	NA	NA	Q7TS22	4.5522	4.59427	0.971259	-1.02959	4.60003	4.59427	1.004	1.004	4.57911	4.59271	0.990615	-1.00947	4.59427	4.59271	1.00108	1.00108	-0.042072	4.59275	-0.842865	0.415016	0.882123	-5.94887	4.62972	4.59275	70.1134	1.02351e-17	2.10237e-17	30.9277	-0.013603	4.59275	-0.272522	0.789635	0.945067	-7.21538	0.00155456	4.59275	0.0311438	0.975643	0.999926	-5.359
NM_001005784_at	Inadl	InaD-like (Drosophila)	12695	NM_001005784,NM_001005787,NM_007704,NM_172696,NP_001005784,NP_001005787,NP_031730,NP_766284	ENSMUSG00000061859	Mm.90218	Q3U191,Q3U5G6,Q3UGL9,Q3UWX0,Q63ZW7	7.07372	6.9966	1.05491	1.05491	6.99641	6.9966	0.999869	-1.00013	7.02341	6.90458	1.08585	1.08585	6.9966	6.90458	1.06586	1.06586	0.0771182	6.98256	0.835912	0.418773	0.884142	-5.95464	6.95757	6.98256	57.0088	1.37759e-16	2.00206e-16	28.5402	0.118829	6.98256	1.28803	0.220885	0.590667	-6.41841	0.0920225	6.98256	0.997465	0.337308	0.995389	-4.95805
NM_001005787_at	Inadl	InaD-like (Drosophila)	12695	NM_001005784,NM_001005787,NM_007704,NM_172696,NP_001005784,NP_001005787,NP_031730,NP_766284	ENSMUSG00000061859	Mm.90218	Q3U191,Q3U5G6,Q3UGL9,Q3UWX0,Q63ZW7	5.62224	5.62564	0.997647	-1.00236	5.69648	5.62564	1.05033	1.05033	5.75985	5.70718	1.03718	1.03718	5.62564	5.70718	0.945043	-1.05815	-0.00339851	5.69717	-0.0255512	0.980016	0.997783	-6.30909	5.80445	5.69717	32.9886	1.29868e-13	1.36528e-13	21.7352	0.0526635	5.69717	0.395942	0.69877	0.912973	-7.17148	-0.0815478	5.69717	-0.613105	0.550713	0.995389	-5.20336
NM_001005788_at	Zfp69	zinc finger protein 69	381549	NM_001005788,NP_001005788	ENSMUSG00000064141	Mm.331840	Q60905,Q6NZQ1	5.6031	5.3771	1.16959	1.16959	5.54287	5.3771	1.12177	1.12177	5.90629	5.4199	1.40094	1.40094	5.3771	5.4199	0.970774	-1.03011	0.226001	5.55887	1.21363	0.247145	0.79219	-5.58339	5.67853	5.55887	23.0512	1.10865e-11	1.12305e-11	17.0997	0.486395	5.55887	2.61196	0.0219677	0.160944	-4.33055	-0.0427933	5.55887	-0.229801	0.821934	0.995389	-5.33714
NM_001005846_at	Mcoln2	mucolipin 2	68279	NM_001005846,NM_026656,NP_001005846,NP_080932	ENSMUSG00000011008	Mm.116862	Q3U652,Q8K595	5.38666	5.36785	1.01312	1.01312	5.37709	5.36785	1.00642	1.00642	5.42153	5.33273	1.06349	1.06349	5.36785	5.33273	1.02465	1.02465	0.018807	5.37513	0.25483	0.802966	0.981344	-6.27561	5.38153	5.37513	55.121	2.10249e-16	2.92703e-16	28.139	0.0888024	5.37513	1.20325	0.251	0.624875	-6.51934	0.035126	5.37513	0.475946	0.642258	0.995389	-5.2647
NM_001005847_at	Aga	aspartylglucosaminidase	11593	NM_001005847,NP_001005847	ENSMUSG00000031521	Mm.334535	Q64191	7.32867	7.41593	0.941307	-1.06235	7.21019	7.41593	0.867089	-1.15328	7.16743	7.26561	0.934209	-1.07042	7.41593	7.26561	1.10982	1.10982	-0.0872634	7.25699	-0.639762	0.533786	0.92555	-6.09922	6.9452	7.25699	38.4904	1.89279e-14	2.06512e-14	23.7025	-0.0981825	7.25699	-0.719815	0.484776	0.815046	-6.98248	0.150326	7.25699	1.1021	0.291022	0.995389	-4.87428
NM_001005854_at	Gm609	predicted gene 609	208166	NM_001005854,NP_001005854	ENSMUSG00000053182	Mm.445228,Mm.451852	Q7TPQ6	4.71015	4.82367	0.924329	-1.08187	4.76013	4.82367	0.956916	-1.04502	4.75556	4.87436	0.920951	-1.08583	4.82367	4.87436	0.965472	-1.03576	-0.113522	4.79725	-1.52622	0.151655	0.695849	-5.19658	4.72159	4.79725	47.9852	1.19704e-15	1.45817e-15	26.4569	-0.118804	4.79725	-1.59723	0.134975	0.461705	-6.0081	-0.0506937	4.79725	-0.681541	0.507862	0.995389	-5.16738
NM_001005858_at	I830012O16Rik	RIKEN cDNA I830012O16 gene	667370	NM_001005858,NP_001005858,XM_001000862,XM_001480084,XP_001000862,XP_001480134	ENSMUSG00000062488	Mm.271850	Q3UAB1,Q8BPC3	4.83445	5.05698	0.857061	-1.16678	4.99895	5.05698	0.960573	-1.04105	4.87812	4.89851	0.985966	-1.01423	5.05698	4.89851	1.11611	1.11611	-0.22253	4.96397	-2.98501	0.0108542	0.267508	-2.82669	5.02317	4.96397	50.9347	5.66504e-16	7.25558e-16	27.1863	-0.0203899	4.96397	-0.273509	0.788894	0.944917	-7.21509	0.158476	4.96397	2.12579	0.053904	0.954697	-3.78454
NM_001005859_at	Rpl34	ribosomal protein L34	68436	NM_001005859,NM_026724,NP_001005859,NP_081000	ENSMUSG00000062006	Mm.140568	Q9D1R9	13.0481	13.1102	0.957864	-1.04399	13.1313	13.1102	1.01473	1.01473	13.0316	13.0299	1.00116	1.00116	13.1102	13.0299	1.05721	1.05721	-0.0621078	13.0837	-0.687287	0.504355	0.91532	-6.06743	13.194	13.0837	110.37	3.3951e-20	1.87858e-19	35.5172	0.00167916	13.0837	0.0185817	0.985466	0.996143	-7.25496	0.0802676	13.0837	0.888243	0.391049	0.995389	-5.03812
NM_001005860_at	Clec4a4	C-type lectin domain family 4, member a4	474145	NM_001005860,NP_001005860	ENSMUSG00000059639	Mm.263483	Q5YIR8	4.49956	4.49073	1.00614	1.00614	4.54921	4.49073	1.04137	1.04137	4.59756	4.50866	1.06355	1.06355	4.49073	4.50866	0.987647	-1.01251	0.00882618	4.53835	0.122685	0.904292	0.992247	-6.30158	4.63252	4.53835	48.6762	1.00059e-15	1.23324e-15	26.6324	0.0888926	4.53835	1.23562	0.239141	0.612046	-6.48144	-0.0179324	4.53835	-0.249261	0.807175	0.995389	-5.33323
NM_001005863_at	Mtus1	mitochondrial tumor suppressor 1	102103	NM_001005863,NM_001005864,NM_001005865,NP_001005863,NP_001005864,NP_001005865	ENSMUSG00000045636	Mm.149438	Q5HZI1,Q8BS33,Q8BXV7,Q8K0Q3	7.36214	7.59764	0.84939	-1.17732	7.64667	7.59764	1.03457	1.03457	7.24151	7.5867	0.787204	-1.27032	7.59764	7.5867	1.00761	1.00761	-0.235501	7.53649	-3.08866	0.00891527	0.245613	-2.64127	7.83798	7.53649	77.7077	2.80852e-18	7.11611e-18	32.0554	-0.345191	7.53649	-4.52729	0.000613652	0.0129421	-0.741867	0.010937	7.53649	0.143442	0.88821	0.996872	-5.35072
NM_001005864_at	Mtus1	mitochondrial tumor suppressor 1	102103	NM_001005863,NM_001005864,NM_001005865,NP_001005863,NP_001005864,NP_001005865	ENSMUSG00000045636	Mm.149438	Q5HZI1,Q8BS33,Q8BXV7,Q8K0Q3	7.852	8.10033	0.841869	-1.18783	8.18861	8.10033	1.0631	1.0631	7.71072	8.12493	0.750427	-1.33257	8.10033	8.12493	0.983092	-1.0172	-0.248332	8.05364	-3.52675	0.00388694	0.182381	-1.85405	8.4452	8.05364	90.6638	4.03602e-19	1.40796e-18	33.657	-0.414216	8.05364	-5.88261	6.11288e-05	0.00233825	1.636	-0.0246021	8.05364	-0.349394	0.732563	0.995389	-5.30811
NM_001005865_at	Mtus1	mitochondrial tumor suppressor 1	102103	NM_001005863,NM_001005864,NM_001005865,NP_001005863,NP_001005864,NP_001005865	ENSMUSG00000045636	Mm.149438	Q5HZI1,Q8BS33,Q8BXV7,Q8K0Q3	8.24754	8.43341	0.879119	-1.1375	8.57598	8.43341	1.10387	1.10387	8.05705	8.54482	0.713124	-1.40228	8.43341	8.54482	0.92568	-1.08029	-0.18587	8.42755	-2.07994	0.0585431	0.509809	-4.37762	8.88277	8.42755	75.1396	4.28575e-18	1.01403e-17	31.6918	-0.487775	8.42755	-5.45832	0.000122469	0.00389834	0.917398	-0.111414	8.42755	-1.24675	0.235166	0.995389	-4.74789
NM_001005866_at	Kdm2b	lysine (K)-specific demethylase 2B	30841	NM_001003953,NM_001005866,NM_013910,NP_001003953,NP_001005866,NP_038938	ENSMUSG00000029475	Mm.86406	Q6P1G2	8.334	8.37041	0.975082	-1.02556	8.37807	8.37041	1.00533	1.00533	8.40012	8.43531	0.975904	-1.02469	8.37041	8.43531	0.956012	-1.04601	-0.0364049	8.39342	-0.528722	0.606185	0.943352	-6.16511	8.40778	8.39342	92.306	3.21993e-19	1.16604e-18	33.8358	-0.0351889	8.39342	-0.511062	0.618143	0.881634	-7.11632	-0.064899	8.39342	-0.942553	0.36363	0.995389	-4.99928
NM_001005867_at	Zmiz2	zinc finger, MIZ-type containing 2	52915	NM_001005867,NM_028601,NP_001005867,NP_082877	ENSMUSG00000041164	Mm.1144	Q8CIE2	11.1274	11.1874	0.959297	-1.04243	11.0743	11.1874	0.924596	-1.08155	11.1709	11.1999	0.980081	-1.02032	11.1874	11.1999	0.991379	-1.0087	-0.0599504	11.1461	-1.03426	0.320457	0.838249	-5.77404	10.9346	11.1461	142.6	1.34806e-21	1.86535e-20	37.583	-0.0290274	11.1461	-0.500778	0.62516	0.883919	-7.1218	-0.0124912	11.1461	-0.215496	0.832829	0.995389	-5.33982
NM_001005868_at	Erbb2ip	Erbb2 interacting protein	59079	NM_001005868,NM_021563,NP_001005868,NP_067538	ENSMUSG00000021709	Mm.277354	Q80TH2	9.88243	9.84303	1.02768	1.02768	10.4327	9.84303	1.5049	1.5049	9.81549	9.83829	0.984318	-1.01593	9.84303	9.83829	1.00329	1.00329	0.0393967	10.0467	0.402917	0.693761	0.961917	-6.22522	11.2975	10.0467	87.3411	6.45638e-19	2.08937e-18	33.2799	-0.0228036	10.0467	-0.233217	0.819339	0.954186	-7.226	0.0047381	10.0467	0.0484574	0.962111	0.999326	-5.35841
NM_001005916_at	Zbtb9	zinc finger and BTB domain containing 9	474156	NM_001005916,NP_001005916	ENSMUSG00000079605	Mm.328890	Q8CDC7	8.7128	8.68055	1.0226	1.0226	8.35082	8.68055	0.795683	-1.25678	8.5179	8.68587	0.890095	-1.12348	8.68055	8.68587	0.996319	-1.00369	0.0322469	8.52907	0.467037	0.648445	0.952136	-6.19654	7.84009	8.52907	85.8351	8.03585e-19	2.50777e-18	33.1019	-0.167969	8.52907	-2.43272	0.0307053	0.197823	-4.65236	-0.0053202	8.52907	-0.0770532	0.939791	0.998439	-5.3569
NM_001006664_at	Epb4.1l1	erythrocyte protein band 4.1-like 1	13821	NM_001003815,NM_001006664,NM_013510,NP_001003815,NP_001006665,NP_038538	ENSMUSG00000027624	Mm.20852	Q8C8P2,Q9Z2H5	11.9059	11.8843	1.01512	1.01512	11.9688	11.8843	1.06033	1.06033	11.7977	11.8266	0.980193	-1.02021	11.8843	11.8266	1.04082	1.04082	0.0216542	11.8835	0.360821	0.72421	0.967089	-6.24181	12.0847	11.8835	152.219	5.92494e-22	1.11966e-20	38.0395	-0.0288621	11.8835	-0.480926	0.638812	0.889733	-7.13207	0.0577146	11.8835	0.961692	0.354296	0.995389	-4.98513
NM_001006668_at	Kcnq2	potassium voltage-gated channel, subfamily Q, member 2	16536	NM_001003824,NM_001003825,NM_001006668,NM_001006669,NM_001006674,NM_001006675,NM_001006676,NM_001006677,NM_001006678,NM_001006679,NM_001006680,NM_010611,NP_001003824,NP_001003825,NP_001006669,NP_001006670,NP_001006675,NP_001006676,NP_001006677,NP_001006678,NP_001006679,NP_001006680,NP_001006681,NP_034741	ENSMUSG00000016346	Mm.40615,Mm.440175	Q3UY10,Q9Z351	12.0321	11.9715	1.04295	1.04295	11.9035	11.9715	0.953945	-1.04828	11.8965	11.9014	0.996595	-1.00342	11.9715	11.9014	1.04975	1.04975	0.0606639	11.9161	1.07091	0.304291	0.828574	-5.73711	11.7711	11.9161	157.08	3.98756e-22	8.93766e-21	38.2491	-0.00492049	11.9161	-0.0868624	0.932146	0.983667	-7.25109	0.070051	11.9161	1.23662	0.238778	0.995389	-4.75712
NM_001006669_at	Kcnq2	potassium voltage-gated channel, subfamily Q, member 2	16536	NM_001003824,NM_001003825,NM_001006668,NM_001006669,NM_001006674,NM_001006675,NM_001006676,NM_001006677,NM_001006678,NM_001006679,NM_001006680,NM_010611,NP_001003824,NP_001003825,NP_001006669,NP_001006670,NP_001006675,NP_001006676,NP_001006677,NP_001006678,NP_001006679,NP_001006680,NP_001006681,NP_034741	ENSMUSG00000016346	Mm.40615,Mm.440175	Q3UY10,Q9Z351	12.0416	11.978	1.04511	1.04511	11.9174	11.978	0.958924	-1.04284	11.8982	11.9045	0.995647	-1.00437	11.978	11.9045	1.05224	1.05224	0.0636542	11.9235	1.07062	0.304419	0.828574	-5.73741	11.7949	11.9235	149.962	7.15143e-22	1.25554e-20	37.9376	-0.00629443	11.9235	-0.105868	0.917354	0.979826	-7.24913	0.0734635	11.9235	1.2356	0.239146	0.995389	-4.75805
[truncated: 31,394 more rows]

## Sheet: Fig2 SE Limma2FC2_p=0.001
								SRF mutant control vs SRF mutant no SE				SRF mutant control vs SRF mutant SE				WT control vs WT SE				WT control vs SRF mutant control				SRF mutant control vs SRF mutant no SE						SRF mutant control vs SRF mutant SE						WT control ws WT SE						WT control vs SRF mutant control
[truncated: 210 more rows]

## Sheet: Fig4 SRS RMA + FC
Probe Set ID	Srf-WT-epilepsy	Srf-KO-epilepsy	Srf-WT-SRS	Srf-KO-SRS	Srf-epilepsy_KO vs WT	Srf-SRS KO vs WT	WT Control vs WT SRS	Srf mutant control vs Srf mutant SRS	WT SRS vs Srf mutant SRS	Gene Accession	Gene Symbol	Gene Description	Cytoband	mRNA Accession	mRNA Source	mRna - Description	mRNA - xhyb	UniGene ID	UniGene Expression Information	Chromosome	Strand	Start	Stop	SwissProt mRna Accession	SwissProt accession	GO Biological Process ID	GO Biological Process Term	GO Biological Process Evidence	GO Cellular Component ID	GO Cellular Component Term	GO Cellular Component Evidence	GO Molecular Function ID	GO Molecular Function Term	GO Molecular Function Evidence	Pathway Source	Pathway Name	Protein Domains - Source	Protein Domains - Accession or domain name	Protein Domains - Description
[truncated: 35,518 more rows]
